# Supplementary material for: Emplacement of the Argyle diamond deposit into an ancient rift zone triggered by supercontinent breakup
Source: Nat Commun. 2023 Sep 19;14:5274. doi: 10.1038/s41467-023-40904-8 (PMC10509175; doi:10.1038/s41467-023-40904-8)
Supplement: Supplementary file 4 — Supplementary Data 1 [file 41467_2023_40904_MOESM4_ESM.xlsx]

## Sheet: Apatite U-Pb
Summary
Standard	Age (Ma)	± 2 s.d.	MSWD	p	n	Anchored 207Pb/206Pb
Mount McClure	523.6	20	0.48	0.96	17 of 17
Published age	523.5	1.5	Schoene & Bowring (2006)			0.88198
MAD2	476.2	13	0.91	0.55	17 of 17
Published age	474.25	0.41	Thomson et al., 2012			0.8681
AS3 (FC-Duluth)	1091	40	0.71	0.7	10 of 10
Published age	1099.1	1.2	Schmitz et al., 2003			0.83771
Durango	29	7	1.2	0.26	14 of 14
Published age	31.44	0.18	McDowell et al., 2005			0.91701
Individual Standard Analyses
Spot	U (ppm)	Th (ppm)	Th/U	206Pb/204Pb	± 2σ	f206 (%)	f207 (%)	238U/206Pb	± 2σ	207Pb/206Pb	± 2σ	206Pb/238U Age (Ma)	± 2σ	207Pb/206Pb Age (Ma)	± 2σ	Disc. (%)
MMc - 1.d	23.003	71.0117	3.08707	0.203873	9.99659	b.d.l.	-0.635992	11.8961	0.605978	0.0578348	1.50252e-17	520.316	25.4631	522.523	5.69894e-13	0.422401
MMc - 2.d	23.0006	71.0014	3.08694	-2.50665	15.8406	b.d.l.	-0.0140563	11.8223	0.392439	0.0578348	1.2612e-17	523.439	16.6888	522.523	4.78366e-13	-0.175227
MMc - 3.d	22.996	70.9869	3.08692	-6.13278	12.9957	b.d.l.	1.52059	11.64	0.456045	0.0578348	1.29238e-17	531.308	19.9815	522.523	4.90193e-13	-1.68114
MMc - 4.d	23.0004	71.0035	3.08705	11.3921	19.6535	b.d.l.	1.56472	11.6347	0.614102	0.0578348	1.40646e-17	531.538	26.9302	522.523	5.33461e-13	-1.72512
MMc - 5.d	23.0009	71.0041	3.08702	-32.8878	26.9963	b.d.l.	-1.3328	11.9789	0.484496	0.0578348	1.34901e-17	516.862	20.0888	522.523	5.11669e-13	1.08353
MMc - 6.d	22.9996	71.0016	3.08708	1.51112	14.5137	b.d.l.	0.936449	11.7094	0.446336	0.0578348	1.28589e-17	528.285	19.3341	522.523	4.8773e-13	-1.10261
MMc - 7.d	23.0011	70.9958	3.08662	8.16186	18.4757	b.d.l.	-1.67327	12.0193	0.442847	0.0578348	1.31049e-17	515.19	18.2433	522.523	4.97062e-13	1.40338
MMc - 8.d	22.9997	71.0007	3.08703	-9.15541	35.2261	b.d.l.	-0.130845	11.8361	0.46054	0.0578348	1.28358e-17	522.85	19.5408	522.523	4.86855e-13	-0.0624548
MMc - 9.d	23.0013	71.0082	3.08714	8.35925	22.0458	b.d.l.	0.23082	11.7932	0.380556	0.0578348	1.27075e-17	524.679	16.2603	522.523	4.81987e-13	-0.412512
MMc - 10.d	22.9973	70.9915	3.08696	1.06049	21.0207	b.d.l.	1.07739	11.6926	0.412684	0.0578348	1.32601e-17	529.011	17.9256	522.523	5.02945e-13	-1.2416
MMc - 11.d	22.9965	70.9815	3.08662	-3.72971	10.7699	b.d.l.	0.59502	11.7499	0.547451	0.0578348	1.36645e-17	526.534	23.5572	522.523	5.18285e-13	-0.767514
MMc - 12.d	23.0047	71.0224	3.0873	5.63649	12.2557	b.d.l.	-0.678137	11.9011	0.570596	0.0578348	1.38651e-17	520.106	23.957	522.523	5.25894e-13	0.46264
MMc - 13.d	23.0148	71.0619	3.08766	-2.75517	23.4792	b.d.l.	-1.10818	11.9522	0.398069	0.0578348	1.25231e-17	517.97	16.5762	522.523	4.74993e-13	0.871376
MMc - 14.d	22.9941	70.9705	3.08647	20.2285	18.2485	88.3827	-3.39948	12.2244	0.506723	0.0578348	1.292e-17	506.881	20.2064	522.523	4.90047e-13	2.99363
MMc - 15.d	23.0015	71.0182	3.08754	14.342	16.2104	b.d.l.	0.809225	11.7245	0.45438	0.0578348	1.27431e-17	527.631	19.6339	522.523	4.83338e-13	-0.977487
MMc - 16.d	22.9994	71.0167	3.08776	-1.57545	25.0097	b.d.l.	2.27474	11.5504	0.527802	0.0578348	1.57788e-17	535.262	23.4713	522.523	5.98481e-13	-2.43794
MMc - 17.d	23.0012	70.9913	3.08642	8.28218	22.1314	b.d.l.	1.01448	11.7001	0.428757	0.0578348	1.27846e-17	528.687	18.6009	522.523	4.84911e-13	-1.17951
Spot	U (ppm)	Th (ppm)	Th/U	206Pb/204Pb	± 2σ	f206 (%)	f207 (%)	238U/206Pb	± 2σ	207Pb/206Pb	± 2σ	206Pb/238U Age (Ma)	± 2σ	207Pb/206Pb Age (Ma)	± 2σ	Disc. (%)
MAD - 1.d	72.2954	2590.78	35.836	5.58857	22.2492	b.d.l.	7.19996	12.1619	0.344866	0.105447	0.00555378	509.383	13.8883	1721.3	96.7634	70.4071
MAD - 2.d	35.8821	1205.47	33.5953	14.1698	24.6729	b.d.l.	4.37371	12.533	0.341667	0.0938061	0.00496535	494.864	12.9858	1503.36	100.033	67.0829
MAD - 3.d	47.2943	1717.04	36.3055	-2.58836	29.133	b.d.l.	9.86812	11.8115	0.342831	0.115344	0.00602241	523.898	14.6048	1884.46	94.0222	72.199
MAD - 4.d	74.5789	2586.11	34.6761	17.3303	29.3128	b.d.l.	5.62563	12.3685	0.349232	0.0960983	0.00458772	501.199	13.6155	1548.85	89.6778	67.6406
MAD - 5.d	42.4376	1226.73	28.9067	29.167	33.1511	b.d.l.	4.80774	12.4766	0.347848	0.104513	0.00523325	497.018	13.3362	1704.94	92.1836	70.8483
MAD - 6.d	42.8403	760.742	17.7576	18.2191	46.5492	b.d.l.	6.28234	12.2823	0.342771	0.0993639	0.00537112	504.582	13.5448	1611.37	100.714	68.6861
MAD - 7.d	33.5356	903.108	26.9298	-5.01614	24.2538	b.d.l.	7.92445	12.0671	0.325946	0.112661	0.00602808	513.232	13.3256	1841.96	96.8475	72.1367
MAD - 8.d	32.9999	1180.38	35.7692	2.39932	20.42	b.d.l.	8.63271	11.9742	0.343308	0.118363	0.00573107	517.056	14.2454	1930.86	86.7109	73.2214
MAD - 9.d	29.2843	870.535	29.727	21.8132	33.5465	b.d.l.	9.12992	11.909	0.317003	0.12203	0.00594278	519.775	13.2927	1985.31	86.6568	73.819
MAD - 10.d	32.8392	861.19	26.2245	-6.79096	42.3517	b.d.l.	7.74552	12.0905	0.32328	0.110507	0.00570561	512.277	13.1674	1806.95	93.8534	71.6497
MAD - 11.d	63.5802	2184.86	34.3638	5.09429	20.9497	b.d.l.	5.70718	12.3587	0.350326	0.111426	0.00601002	501.58	13.679	1821.99	97.8653	72.4707
MAD - 12.d	71.4643	2484.52	34.7659	30.4081	36.0121	b.d.l.	8.01815	12.0545	0.333365	0.109296	0.00488854	513.746	13.6561	1786.89	81.5052	71.2492
MAD - 13.d	28.3511	816.938	28.815	-13.0808	21.7143	b.d.l.	4.82813	12.474	0.361974	0.105837	0.0055804	497.118	13.8833	1728.07	96.7869	71.2328
MAD - 14.d	46.4842	1634.64	35.1654	21.4111	33.631	b.d.l.	8.49455	11.9928	0.352131	0.124504	0.00618414	516.287	14.5681	2020.95	88.0204	74.4533
MAD - 15.d	39.1289	1310.12	33.4822	-10.8344	39.4698	b.d.l.	3.66571	12.6271	0.359504	0.10927	0.00549775	491.314	13.4684	1786.45	91.6894	72.4978
MAD - 16.d	45.5511	662.851	14.5518	-21.026	23.2126	b.d.l.	9.2379	11.8948	0.327902	0.121941	0.00593043	520.372	13.7813	1984.03	86.5523	73.7719
MAD - 17.d	35.0603	895.701	25.5474	-23.7515	32.0218	b.d.l.	5.86967	12.3366	0.349437	0.0996729	0.00556192	502.445	13.6914	1617.15	103.89	68.9302
Spot	U (ppm)	Th (ppm)	Th/U	206Pb/204Pb	± 2σ	f206 (%)	f207 (%)	238U/206Pb	± 2σ	207Pb/206Pb	± 2σ	206Pb/238U Age (Ma)	± 2σ	207Pb/206Pb Age (Ma)	± 2σ	Disc. (%)
FC1 - 1.d	45.1846	111.457	2.4667	-26.7645	56.3774	b.d.l.	16.1332	4.51319	0.12197	0.219779	0.00714778	1290.18	31.6001	2978.35	52.3758	56.6814
FC1 - 2.d	10.6942	16.2862	1.52291	-1.69024	25.8709	b.d.l.	17.3464	4.44874	0.142158	0.235311	0.0103684	1307.1	37.8061	3087.81	70.3101	57.6691
FC1 - 3.d	14.6308	50.743	3.46823	12.0689	15.1852	b.d.l.	31.6724	3.67638	0.118235	0.345128	0.011496	1550.98	44.3343	3684.94	50.822	57.9103
FC1 - 4.d	9.47507	18.7355	1.97735	9.49247	24.4685	b.d.l.	26.0094	3.98417	0.121205	0.317988	0.0115527	1443.6	39.347	3559.44	55.9164	59.4431
FC1 - 5.d	4.42218	13.6974	3.09742	7.84582	21.4973	b.d.l.	50.486	2.66445	0.0891588	0.504835	0.0169417	2054.35	58.8677	4254.73	49.4294	51.7161
FC1 - 6.d	18.1745	58.6423	3.22664	19.5344	67.6586	b.d.l.	11.7294	4.74943	0.124568	0.178355	0.0055591	1231.76	29.4077	2636.88	51.7703	53.2875
FC1 - 7.d	15.5259	46.3114	2.98284	15.9688	27.2625	b.d.l.	28.8882	3.82502	0.114632	0.314424	0.0107921	1497.19	40.0404	3542.08	52.8921	57.7314
FC1 - 8.d	9.31414	19.1504	2.05606	11.732	21.309	b.d.l.	25.3196	4.0185	0.12987	0.293949	0.0101528	1432.54	41.5141	3437.93	53.6278	58.3313
FC1 - 9.d	7.76729	29.5011	3.79812	0.950925	12.4473	b.d.l.	33.2195	3.59075	0.128764	0.342967	0.0142068	1583.77	50.3562	3675.35	63.2431	56.9083
FC1 - 10.d	4.56743	14.4727	3.16867	-1.18712	11.9135	b.d.l.	32.7941	3.61585	0.125881	0.353416	0.0158311	1574.02	48.6211	3721.1	68.179	57.7003
Spot	U (ppm)	Th (ppm)	Th/U	206Pb/204Pb	± 2σ	f206 (%)	f207 (%)	238U/206Pb	± 2σ	207Pb/206Pb	± 2σ	206Pb/238U Age (Ma)	± 2σ	207Pb/206Pb Age (Ma)	± 2σ	Disc. (%)
DUR - 1.d	23.3531	620.657	26.5771	-0.209593	0.774234	b.d.l.	32.0458	140.971	17.2356	0.340904	0.147742	45.5673	5.55157	3666.14	662.084	98.7571
DUR - 3.d	14.7349	390.568	26.5064	-0.626147	1.03143	b.d.l.	29.8678	145.489	16.8772	0.309486	0.136132	44.1571	5.10486	3517.67	679.009	98.7447
DUR - 4.d	22.912	576.201	25.1485	-0.0564848	1.1012	b.d.l.	25.7117	154.111	18.4576	0.365529	0.109143	41.6946	4.97759	3772.31	452.918	98.8947
DUR - 5.d	13.3341	287.372	21.5516	0.740403	0.907848	b.d.l.	28.0185	149.325	17.5914	0.326635	0.108094	43.0264	5.05187	3600.67	507.86	98.805
DUR - 7.d	10.3357	196.917	19.052	-0.335343	0.944662	b.d.l.	33.455	138.047	16.7267	0.303673	0.0943088	46.5289	5.61744	3488.36	480.42	98.6662
DUR - 8.d	10.6427	277.353	26.0603	0.314065	0.796297	b.d.l.	33.3344	138.297	16.8595	0.303374	0.0944762	46.445	5.64164	3486.84	481.8	98.668
DUR - 9.d	9.18797	201.071	21.8842	-0.0778894	0.713984	b.d.l.	24.819	155.963	20.148	0.352081	0.100703	41.2011	5.30557	3715.34	435.507	98.8911
DUR - 10.d	10.3618	201.454	19.442	-0.587205	0.813772	b.d.l.	34.2225	136.455	15.1786	0.334565	0.0739419	47.0698	5.21674	3637.44	338.303	98.706
DUR - 11.d	19.0418	476.903	25.045	0.0475756	0.718934	b.d.l.	31.4465	142.214	16.613	0.251289	0.0928633	45.1705	5.25825	3192.2	584.703	98.585
DUR - 12.d	23.5551	619.8	26.3127	0.532358	1.26945	b.d.l.	32.1275	140.801	17.5802	0.207648	0.107635	45.6221	5.67623	2886.54	841.469	98.4195
DUR - 14.d	13.9685	350.64	25.1022	-0.373232	1.22566	b.d.l.	26.7417	151.974	18.2734	0.393284	0.121106	42.2789	5.06697	3882.92	463.761	98.9112
DUR - 15.d	12.5005	320.086	25.6058	-1.44861	0.924991	b.d.l.	30.6504	143.865	16.7578	0.314502	0.125064	44.6537	5.18339	3542.46	612.768	98.7395
DUR - 16.d	13.7471	147.131	10.7027	0.00304171	0.784747	b.d.l.	25.7803	153.969	19.6054	0.405443	0.108069	41.733	5.29686	3928.71	400.267	98.9377
DUR - 17.d	11.0205	195.265	17.7183	-0.399973	0.672176	b.d.l.	32.7668	139.475	17.7147	0.350854	0.142527	46.0542	5.82849	3710.02	618.756	98.7587

## Sheet: Zircon U-Pb
Summary
Standard	Session	Age (Ma)*	± 2 s.d.	MSWD	p	n		* 207Pb/206Pb Age for Maniitsoq 206Pb/238U Age for others
GJ-1 (Primary)	2022-08-25	601.8	6.4	0.19	1	18 of 18
GJ-1 (Primary)	2022-09-01	601.8	6	0.69	0.81	18 of 18
Published age		601.95	0.4	Jackson et al., 2004; Horstwood et al., 2016
91500	2022-08-25	1062.5	14.4	0.47	0.97	18 of 18
91500	2022-09-01	1059.4	11	1.06	0.39	18 of 18
Published age		1063.78	0.65	Wiedenbeck et al., 1995; Horstwood et al., 2016
Plešovice	2022-08-25	340.1	3.8	0.85	0.57	10 of 10
Plešovice	2022-09-01	340.53	3.4	0.91	0.57	18 of 18
Published age		337.24	0.13	Slama et al., 2008; Horstwood et al., 2016
R33	2022-08-25	417.1	6.6	0.92	0.54	17 of 18
Published age		418.9	0.4	Black et al., 2004
FC1	2022-08-25	1101.3	12.7	1.14	0.33	8 of 8
Published age		1099	0.6	Paces & Miller ,1993
OG1	2022-09-01	3464.7	12	0.63	0.85	16 of 16
Published age		3465.4	0.6	Stern et al., 2009
Maniitsoq	2022-08-25	3010.1	36	0.97	0.49	18 of 18
Maniitsoq	2022-09-01	3013.1	17	0.93	0.51	15 of 15
Published age		3008.7	0.72	Marsh et al., 2019
Rak-17	2022-08-25	293	5.9	0.37	0.97	12 of 12
Published age		295.56	0.21	IAG, 2019
Individual Analyses
Session 1 - 25/08/2022 (LA-ICP-MS U-Pb)
Spot	U (ppm)	Th (ppm)	Th/U	206Pb/204Pb	± 2σ	f206 (%)	238U/206Pb	± 2σ	207Pb/206Pb	± 2σ	206Pb/238U Age (Ma)	± 2σ	207Pb/206Pb Age (Ma)	± 2σ	Disc. (%)
GJ1 - 1.d	320.247	9.5162	0.0297152	392.241	446.1	b.d.l.	10.2092	0.117443	0.0603191	0.00152516	602.39	6.61579	614.069	54.6152	1.90186
GJ1 - 2.d	319.219	9.4873	0.0297204	-270.672	360.072	b.d.l.	10.246	0.1184	0.0608435	0.00159673	600.32	6.62391	632.737	56.5088	5.12326
GJ1 - 3.d	321.17	9.53565	0.0296903	485.18	492.45	b.d.l.	10.2138	0.117408	0.0599607	0.00161894	602.127	6.60802	601.183	58.4458	-0.157028
GJ1 - 4.d	318.904	9.46993	0.0296952	140.448	450.448	b.d.l.	10.163	0.122546	0.0601812	0.0015863	605.003	6.96327	609.124	56.9818	0.676502
GJ1 - 5.d	321.477	9.56435	0.0297513	-218.61	253.501	b.d.l.	10.2863	0.122101	0.0600166	0.00160788	598.077	6.77994	603.2	57.9727	0.849435
GJ1 - 6.d	318.42	9.45617	0.0296972	-81.2014	243.293	b.d.l.	10.2008	0.115482	0.0606657	0.00161914	602.86	6.51547	626.434	57.5303	3.76315
GJ1 - 7.d	321.627	9.55019	0.0296934	-312.98	238.284	b.d.l.	10.2198	0.120872	0.0597984	0.00158966	601.794	6.79547	595.312	57.6011	-1.08886
GJ1 - 8.d	319.038	9.48273	0.0297229	-132.562	293.77	b.d.l.	10.2016	0.118961	0.0603256	0.00159651	602.815	6.71078	614.303	57.1617	1.87002
GJ1 - 9.d	320.51	9.52844	0.0297289	-137.547	312.591	b.d.l.	10.2251	0.110999	0.0614438	0.00153316	601.494	6.23419	653.843	53.5411	8.00632
GJ1 - 10.d	319.778	9.49978	0.0297074	539.269	444.996	3.29179	10.2346	0.112229	0.0610089	0.00165897	600.959	6.29203	638.581	58.4957	5.89158
GJ1 - 11.d	319.635	9.50126	0.0297253	468.82	464.395	3.78603	10.2136	0.107305	0.0611414	0.00160283	602.141	6.0397	643.245	56.3501	6.39002
GJ1 - 12.d	320.951	9.53787	0.0297175	-258.717	243.913	b.d.l.	10.1969	0.114591	0.0589818	0.00148788	603.081	6.46992	565.445	54.9353	-6.65598
GJ1 - 13.d	319.145	9.4776	0.0296968	-5.51747	305.884	b.d.l.	10.2515	0.121168	0.0622126	0.00162985	600.014	6.77183	680.463	55.968	11.8228
GJ1 - 14.d	320.197	9.52266	0.02974	568.01	426.404	3.12504	10.2228	0.120466	0.0602757	0.00150969	601.625	6.76881	612.514	54.1141	1.77768
GJ1 - 15.d	320.315	9.51633	0.0297093	787.153	492.853	2.25472	10.197	0.123606	0.0599001	0.00164151	603.077	6.97886	598.993	59.3422	-0.681789
GJ1 - 16.d	319.66	9.49951	0.0297176	-49.6926	351.318	b.d.l.	10.2191	0.112053	0.0604596	0.00166639	601.835	6.30051	619.093	59.4838	2.78773
GJ1 - 17.d	320.201	9.51647	0.0297203	-312.876	282.341	b.d.l.	10.228	0.12343	0.060631	0.00156853	601.333	6.92865	625.198	55.7757	3.81721
GJ1 - 18.d	319.985	9.50965	0.029719	56.705	359.196	b.d.l.	10.2184	0.121118	0.0599407	0.00157253	601.872	6.81105	600.461	56.7962	-0.234961
Spot	U (ppm)	Th (ppm)	Th/U	206Pb/204Pb	± 2σ	f206 (%)	238U/206Pb	± 2σ	207Pb/206Pb	± 2σ	206Pb/238U Age (Ma)	± 2σ	207Pb/206Pb Age (Ma)	± 2σ	Disc. (%)
91500 - 1.d	59.783	25.5974	0.428172	121.207	151.867	b.d.l.	5.60448	0.078731	0.0754722	0.00232992	1058.38	13.7117	1080.2	61.9403	2.01971
91500 - 2.d	58.8277	25.1683	0.42783	-49.1879	74.9266	b.d.l.	5.55536	0.0877717	0.0762258	0.00243089	1067.01	15.5369	1100.11	63.7961	3.00879
91500 - 3.d	58.1612	25.0544	0.430776	59.9899	113.681	b.d.l.	5.56018	0.0838202	0.0777529	0.0022438	1066.16	14.8137	1139.67	57.3929	6.45052
91500 - 4.d	59.1617	23.6212	0.399265	-89.3311	80.3279	b.d.l.	5.58765	0.0906732	0.0754504	0.0022976	1061.32	15.8796	1079.62	61.104	1.69487
91500 - 5.d	62.0264	27.5967	0.444918	-67.7648	78.3636	b.d.l.	5.58137	0.0842897	0.0761721	0.00238377	1062.43	14.7923	1098.7	62.6167	3.30132
91500 - 6.d	60.5171	26.5668	0.438996	-71.2527	103.096	b.d.l.	5.57274	0.0845248	0.0766129	0.00246299	1063.94	14.8761	1110.23	64.2154	4.16954
91500 - 7.d	61.784	28.4611	0.460655	27.2793	135.514	b.d.l.	5.57887	0.091476	0.0743988	0.00210585	1062.86	16.0668	1051.4	57.037	-1.09039
91500 - 8.d	61.3884	27.7022	0.451261	-28.35	129.54	b.d.l.	5.60136	0.0882727	0.0746367	0.00218864	1058.93	15.3893	1057.83	59.0333	-0.103714
91500 - 9.d	60.8608	27.3044	0.448637	-91.7806	83.4174	b.d.l.	5.57174	0.0858182	0.0767253	0.00223003	1064.12	15.1087	1113.16	58.0312	4.40574
91500 - 10.d	64.7438	26.3948	0.407681	-66.3944	75.6351	b.d.l.	5.59804	0.0879058	0.0769844	0.00245415	1059.51	15.3421	1119.89	63.5851	5.39182
91500 - 11.d	65.1286	30.3961	0.466709	47.891	120.842	b.d.l.	5.58003	0.0848493	0.0752462	0.00228601	1062.66	14.8971	1074.18	61.0102	1.07282
91500 - 12.d	63.5376	29.3452	0.461856	23.9686	126.306	b.d.l.	5.62329	0.0787885	0.0733012	0.0021238	1055.12	13.6369	1021.38	58.6497	-3.30301
91500 - 13.d	64.39	30.1399	0.468083	4.63897	122.974	b.d.l.	5.54853	0.0778808	0.076413	0.00216209	1068.22	13.8174	1105.01	56.5614	3.32974
91500 - 14.d	60.6534	26.2112	0.432147	35.6189	95.5517	b.d.l.	5.55844	0.0825263	0.0728397	0.00229253	1066.47	14.5935	1008.58	63.8342	-5.7388
91500 - 15.d	61.0175	25.3239	0.415026	-73.1062	99.292	b.d.l.	5.52892	0.101824	0.0752486	0.00222338	1071.71	18.184	1074.25	59.3364	0.236073
91500 - 16.d	62.8942	27.8211	0.442348	-55.2521	101.177	b.d.l.	5.64228	0.0933458	0.0764219	0.00213335	1051.84	16.0562	1105.25	55.8012	4.83183
91500 - 17.d	64.303	29.3796	0.456893	-97.8781	87.3329	b.d.l.	5.54218	0.0762814	0.0766007	0.00224635	1069.35	13.5623	1109.91	58.5792	3.65499
91500 - 18.d	64.1187	27.9315	0.435622	-100.008	90.5705	b.d.l.	5.61131	0.0827744	0.0775605	0.00232109	1057.2	14.3835	1134.74	59.5603	6.8338
Spot	U (ppm)	Th (ppm)	Th/U	206Pb/204Pb	± 2σ	f206 (%)	238U/206Pb	± 2σ	207Pb/206Pb	± 2σ	206Pb/238U Age (Ma)	± 2σ	207Pb/206Pb Age (Ma)	± 2σ	Disc. (%)
ples - 1.d	525.649	58.2863	0.110884	77.5894	287.58	b.d.l.	18.5333	0.204549	0.0542873	0.00155618	338.77	3.64241	381.976	64.432	11.3112
ples - 2.d	535.18	57.4443	0.107336	310.737	379.454	b.d.l.	18.503	0.227178	0.0538575	0.00148985	339.309	4.05825	364.082	62.3743	6.80409
ples - 3.d	551.714	62.9939	0.114179	-94.8295	177.778	b.d.l.	18.3784	0.217703	0.0547876	0.00146742	341.55	3.94055	402.56	59.9851	15.1554
ples - 4.d	467.829	51.2181	0.10948	60.345	252.693	b.d.l.	18.5182	0.221659	0.0527193	0.0014918	339.039	3.95337	315.713	64.3544	-7.3883
ples - 5.d	499.514	58.3223	0.116758	138.042	372.044	b.d.l.	18.2562	0.217054	0.0531252	0.00148651	343.777	3.98019	333.129	63.439	-3.19621
ples - 6.d	547.459	63.4685	0.115933	196.549	335.697	b.d.l.	18.38	0.187618	0.0540254	0.0014485	341.521	3.39543	371.098	60.3799	7.96998
ples - 7.d	595.322	81.6145	0.137093	642.88	475.97	2.82715	18.4434	0.221987	0.0542364	0.00142065	340.377	3.99053	379.866	58.8975	10.3954
ples - 8.d	601.711	70.9319	0.117884	511.958	695.079	b.d.l.	18.5607	0.364071	0.0542377	0.00175794	338.282	6.46436	379.919	72.8786	10.9595
ples - 9.d	482.844	56.2081	0.11641	-103.447	167.318	b.d.l.	18.4887	0.224292	0.0530633	0.00139102	339.565	4.01274	330.485	59.461	-2.74752
ples - 10.d	592.085	78.5389	0.132648	-35.7904	206.18	b.d.l.	18.6009	0.224285	0.0529976	0.00143424	337.57	3.96559	327.672	61.4154	-3.0206
Spot	U (ppm)	Th (ppm)	Th/U	206Pb/204Pb	± 2σ	f206 (%)	238U/206Pb	± 2σ	207Pb/206Pb	± 2σ	206Pb/238U Age (Ma)	± 2σ	207Pb/206Pb Age (Ma)	± 2σ	Disc. (%)
R33 - 1.d	73.6408	68.475	0.929852	-13.1635	44.8431	b.d.l.	14.9839	0.290086	0.0543631	0.00259728	416.474	7.80792	385.11	107.328	-8.14413
R33 - 2.d	144.265	122.488	0.849049	59.9348	114.744	b.d.l.	15.1486	0.243785	0.0558647	0.00184275	412.088	6.42416	445.995	73.318	7.60261
R33 - 3.d	76.4644	58.8644	0.769826	92.9727	70.4953	19.4107	14.8338	0.290129	0.0562976	0.00250481	420.554	7.96289	463.128	98.6006	9.19283
R33 - 4.d	100.113	94.39	0.942839	-36.892	55.8855	b.d.l.	14.9573	0.277108	0.0541063	0.00222672	417.191	7.48433	374.463	92.6257	-11.4107
R33 - 5.d	110.032	63.5665	0.577708	5.48094	85.4003	b.d.l.	14.426	0.236309	0.0588557	0.00212801	432.053	6.84541	560.784	78.8002	22.9555
R33 - 6.d	69.7026	59.9048	0.859435	54.1418	63.6214	b.d.l.	14.7441	0.307405	0.0587998	0.00250971	423.031	8.53674	558.711	93.0555	24.2844
R33 - 7.d	100.774	99.9233	0.991562	-19.6831	65.2596	b.d.l.	15.0367	0.260662	0.055234	0.00197508	415.058	6.96829	420.705	79.8307	1.34225
R33 - 8.d	295.736	400.089	1.35286	141.922	196.642	b.d.l.	14.9303	0.199766	0.0557171	0.00157324	417.924	5.4144	440.113	62.8248	5.04166
R33 - 9.d	177.542	159.896	0.90061	-39.8913	94.0348	b.d.l.	15.023	0.215888	0.057364	0.001837	415.426	5.78159	504.566	70.4641	17.6666
R33 - 10.d	144.074	158.354	1.09912	124.159	125.282	b.d.l.	14.9561	0.224822	0.0539126	0.00182124	417.226	6.07316	366.386	76.1394	-13.8759
R33 - 11.d	184.547	204.733	1.10938	11.7942	134.097	b.d.l.	14.9934	0.230747	0.0575721	0.00172944	416.219	6.20317	512.528	66.0084	18.7909
R33 - 12.d	106.307	101.5	0.954775	-66.2815	63.6617	b.d.l.	14.8913	0.280446	0.0548646	0.00193127	418.982	7.63965	405.703	78.7919	-3.273
R33 - 13.d	47.2776	29.9141	0.632733	-23.5037	30.4459	b.d.l.	14.9062	0.352319	0.0562814	0.00294563	418.578	9.57905	462.49	115.999	9.49474
R33 - 14.d	100.766	53.0912	0.526876	-76.7004	46.9939	b.d.l.	14.8935	0.249188	0.0550101	0.00193882	418.922	6.78623	411.629	78.8091	-1.7718
R33 - 15.d	159.142	118.024	0.741627	151.409	152.337	b.d.l.	14.9584	0.241952	0.0579492	0.00197365	417.161	6.53386	526.857	74.6561	20.8208
R33 - 16.d	110.708	93.3474	0.843187	66.8375	83.9109	b.d.l.	15.0231	0.24664	0.0557045	0.00190757	415.422	6.60503	439.607	76.2001	5.50153
R33 - 17.d	45.2424	28.6181	0.63255	-15.187	26.7414	b.d.l.	14.5403	0.338321	0.0606567	0.00277119	428.768	9.65198	626.113	98.4842	31.5191
R33 - 18.d	128.061	118.353	0.924198	55.5507	98.4313	b.d.l.	15.1278	0.238886	0.0574412	0.00200417	412.637	6.31186	507.524	76.7342	18.696
Spot	U (ppm)	Th (ppm)	Th/U	206Pb/204Pb	± 2σ	f206 (%)	238U/206Pb	± 2σ	207Pb/206Pb	± 2σ	206Pb/238U Age (Ma)	± 2σ	207Pb/206Pb Age (Ma)	± 2σ	Disc. (%)
FC1 - 1.d	152.02	80.271	0.52803	-43.4763	247.593	b.d.l.	5.37509	0.0688466	0.0763986	0.00191303	1099.91	12.9518	1104.63	50.0582	0.428008
FC1 - 2.d	163.121	88.2378	0.540933	74.7524	272.319	b.d.l.	5.36638	0.0673591	0.0778046	0.00200261	1101.55	12.7099	1140.99	51.1796	3.45722
FC1 - 3.d	166.639	90.0043	0.540116	-276.511	257.86	b.d.l.	5.34777	0.068164	0.0766579	0.00194623	1105.07	12.9444	1111.4	50.7039	0.570021
FC1 - 4.d	135.025	60.7043	0.449577	-202.525	221.925	b.d.l.	5.35635	0.064923	0.0745667	0.00199853	1103.44	12.2925	1055.94	53.9714	-4.49853
FC1 - 5.d	135.965	63.1828	0.4647	22.7878	295.755	b.d.l.	5.35489	0.0709779	0.0766125	0.00199764	1103.72	13.4457	1110.22	52.0831	0.585684
FC1 - 6.d	141.059	70.9004	0.502628	-51.779	267.437	b.d.l.	5.32907	0.0695147	0.0758366	0.00194331	1108.63	13.2863	1089.86	51.3401	-1.72267
FC1 - 7.d	126.029	61.0356	0.484299	242.28	314.778	b.d.l.	5.34507	0.0715125	0.0760988	0.00197935	1105.58	13.5929	1096.77	52.0584	-0.803331
FC1 - 8.d	253.241	128.863	0.508856	-195.93	340.771	b.d.l.	5.44019	0.0613243	0.0774846	0.00197354	1087.79	11.2834	1132.79	50.7061	3.97251
Spot	U (ppm)	Th (ppm)	Th/U	206Pb/204Pb	± 2σ	f206 (%)	238U/206Pb	± 2σ	207Pb/206Pb	± 2σ	206Pb/238U Age (Ma)	± 2σ	207Pb/206Pb Age (Ma)	± 2σ	Disc. (%)
mani - 1.d	127.986	199.73	1.56056	-272.848	739.597	b.d.l.	1.65586	0.0186669	0.22196	0.00495439	3045.6	27.363	2994.24	35.8983	-1.71523
mani - 2.d	148.37	269.226	1.81456	-251.255	713.828	b.d.l.	1.64331	0.0168691	0.22257	0.0049504	3064.1	25.0348	2998.65	35.7576	-2.18275
mani - 3.d	152.166	281.195	1.84794	-915.384	822.106	b.d.l.	1.6539	0.0168256	0.225367	0.00514422	3048.48	24.7115	3018.71	36.6341	-0.986026
mani - 4.d	128.347	195.143	1.52043	-925.862	664.753	b.d.l.	1.69968	0.0188882	0.222381	0.00495776	2982.71	26.5358	2997.29	35.8453	0.486315
mani - 5.d	125.557	198.245	1.57892	-628.662	659.335	b.d.l.	1.63355	0.0176318	0.224475	0.00503154	3078.67	26.4207	3012.35	35.9934	-2.20157
mani - 6.d	128.34	197.09	1.53569	-590.82	630.835	b.d.l.	1.66025	0.0175389	0.224327	0.00505733	3039.17	25.5992	3011.29	36.2049	-0.925965
mani - 7.d	127.106	154.821	1.21804	1110.74	1118.21	b.d.l.	1.69635	0.0215005	0.21747	0.00449861	2987.4	30.3025	2961.33	33.3626	-0.880411
mani - 8.d	153.941	215.27	1.39839	300.239	878.841	b.d.l.	1.66038	0.0165896	0.225019	0.00507153	3038.99	24.2106	3016.23	36.1799	-0.754396
mani - 9.d	138.298	206.046	1.48987	-1368.61	693.256	b.d.l.	1.65408	0.0173602	0.223347	0.00495153	3048.21	25.4922	3004.25	35.6244	-1.46325
mani - 10.d	142.175	219.276	1.5423	-1066.26	525.866	b.d.l.	1.66651	0.0176343	0.226944	0.00512129	3030.07	25.5817	3029.9	36.1832	-0.00574103
mani - 11.d	144.807	227.912	1.57391	-402.176	602.163	b.d.l.	1.66472	0.0172133	0.225188	0.00501627	3032.66	25.0144	3017.44	35.7552	-0.50466
mani - 12.d	111.783	100.199	0.896375	-152.841	580.54	b.d.l.	1.67059	0.0184145	0.22372	0.00500853	3024.16	26.6075	3006.94	35.9661	-0.572711
mani - 13.d	99.1416	129.833	1.30957	-247.108	534.077	b.d.l.	1.65557	0.0184049	0.224285	0.00516718	3046.02	26.9866	3010.99	36.9993	-1.16353
mani - 14.d	75.4552	77.6346	1.02888	-130.489	445.193	b.d.l.	1.64178	0.0190696	0.226159	0.00522785	3066.38	28.3434	3024.35	37.0815	-1.38983
mani - 15.d	62.3451	59.2719	0.950706	-289.357	361.9	b.d.l.	1.68831	0.0206207	0.2233	0.00520706	2998.77	29.288	3003.92	37.4717	0.171421
mani - 16.d	146.201	227.75	1.55779	-634.482	602.689	b.d.l.	1.67683	0.0173594	0.228084	0.00499705	3015.17	24.9313	3037.93	35.1053	0.749234
mani - 17.d	155.814	252.624	1.62131	-383.427	664.996	b.d.l.	1.65911	0.0181158	0.226786	0.00518928	3040.84	26.4708	3028.78	36.6925	-0.398002
mani - 18.d	114.067	116.046	1.01735	-591.023	516.958	b.d.l.	1.66866	0.0192664	0.224893	0.00498543	3026.94	27.8907	3015.33	35.5883	-0.385073
Spot	U (ppm)	Th (ppm)	Th/U	206Pb/204Pb	± 2σ	f206 (%)	238U/206Pb	± 2σ	207Pb/206Pb	± 2σ	206Pb/238U Age (Ma)	± 2σ	207Pb/206Pb Age (Ma)	± 2σ	Disc. (%)
RAK - 1.d	84.8394	76.3471	0.899902	3.57305	54.4983	b.d.l.	21.4782	0.409748	0.0512002	0.00297543	293.36	5.47113	248.818	133.762	-17.9015
RAK - 2.d	111.462	104.753	0.939809	-30.8706	68.4847	b.d.l.	21.4696	0.665322	0.0490588	0.00352357	293.475	8.89059	149.588	168.343	-96.1884
RAK - 3.d	100.655	92.8775	0.922728	-30.9241	34.912	b.d.l.	21.6203	0.398638	0.0514046	0.00216782	291.474	5.25455	257.979	96.9075	-12.9836
RAK - 4.d	101.73	97.8074	0.961436	64.6747	58.3153	28.2152	21.3962	0.435296	0.0495351	0.00230763	294.459	5.85586	172.188	108.737	-71.0098
RAK - 5.d	90.5791	81.6651	0.901589	-64.5304	36.4897	b.d.l.	21.6197	0.446127	0.0521237	0.00225293	291.483	5.88087	289.812	98.7556	-0.576866
RAK - 6.d	95.6442	88.0006	0.920084	5.95461	55.0697	b.d.l.	21.4254	0.463205	0.0499158	0.00232461	294.067	6.21473	190.029	108.346	-54.7485
RAK - 7.d	105.675	103.562	0.980005	-18.892	51.3689	b.d.l.	21.5483	0.431119	0.051917	0.00218904	292.427	5.7199	280.725	96.4944	-4.16843
RAK - 8.d	109.721	112.553	1.02581	-52.9477	41.6231	b.d.l.	21.4559	0.36818	0.051473	0.00221803	293.659	4.92609	261.038	98.9655	-12.4966
RAK - 9.d	105.879	102.222	0.965462	23.5752	56.92	b.d.l.	21.6313	0.444489	0.0522963	0.00201254	291.33	5.8531	297.362	87.8082	2.02869
RAK - 10.d	116.601	118.407	1.01549	-26.7593	34.6622	b.d.l.	21.6535	0.429255	0.0525744	0.00209817	291.038	5.6412	309.447	90.8635	5.94896
RAK - 11.d	99.2871	95.3593	0.96044	-3.61359	43.1575	b.d.l.	21.5305	0.413889	0.0527066	0.00238558	292.663	5.50018	315.166	102.945	7.13996
RAK - 12.d	91.5172	90.7457	0.991571	-17.2108	50.6422	b.d.l.	21.1989	0.411405	0.0497215	0.00225203	297.138	5.63566	180.946	105.549	-64.2133
Session 2 - 01/09/2022 (LA-ICP-MS U-Pb)
Spot	U (ppm)	Th (ppm)	Th/U	206Pb/204Pb	± 2σ	f206 (%)	238U/206Pb	± 2σ	207Pb/206Pb	± 2σ	206Pb/238U Age (Ma)	± 2σ	207Pb/206Pb Age (Ma)	± 2σ	Disc. (%)
GJ1 - 1.d	320.303	9.55387	0.0298276	-403.511	208.425	b.d.l.	10.2721	0.105894	0.0596786	0.00147566	598.869	5.89561	590.965	53.6169	-1.33743
GJ1 - 2.d	319.209	9.42825	0.0295363	-239.067	240.445	b.d.l.	10.1872	0.105783	0.0603505	0.0014725	603.631	5.98353	615.194	52.6919	1.8795
GJ1 - 3.d	321.777	9.63818	0.029953	-319.241	267.038	b.d.l.	10.2027	0.10484	0.0604305	0.00164406	602.755	5.91296	618.055	58.7252	2.47555
GJ1 - 4.d	318.073	9.42721	0.0296385	-155.25	233.3	b.d.l.	10.1965	0.105047	0.0610545	0.0015404	603.106	5.93153	640.188	54.2598	5.79237
GJ1 - 5.d	320.764	9.5421	0.029748	-42.424	279.388	b.d.l.	10.2312	0.106036	0.0604346	0.00165041	601.151	5.94863	618.2	58.9466	2.75779
GJ1 - 6.d	320.23	9.50386	0.0296782	313.354	385.457	b.d.l.	10.2462	0.105126	0.0607132	0.00155987	600.313	5.88113	628.121	55.3656	4.42706
GJ1 - 7.d	319.955	9.5175	0.0297464	-412.928	213.562	b.d.l.	10.1897	0.10345	0.0609504	0.0013953	603.492	5.84887	636.515	49.2628	5.18809
GJ1 - 8.d	320.451	9.53147	0.0297439	106.478	326.859	b.d.l.	10.2009	0.10455	0.0589123	0.00162305	602.855	5.89859	562.876	60.0225	-7.10266
GJ1 - 9.d	317.189	9.44269	0.0297699	-84.7562	281.701	b.d.l.	10.1762	0.104331	0.0604382	0.00152176	604.255	5.91362	618.329	54.3472	2.27625
GJ1 - 10.d	322.047	9.55689	0.0296754	-259.8	214.366	b.d.l.	10.3052	0.105835	0.0616248	0.00145176	597.028	5.85612	660.151	50.4968	9.56189
GJ1 - 11.d	319.347	9.53619	0.0298616	-505.63	200.098	b.d.l.	10.1771	0.104489	0.0606952	0.00152397	604.201	5.92151	627.481	54.1129	3.7101
GJ1 - 12.d	321.231	9.53039	0.0296684	-276.477	196.591	b.d.l.	10.2701	0.105071	0.0602902	0.001438	598.98	5.85197	613.033	51.5276	2.29237
GJ1 - 13.d	317.169	9.42322	0.0297104	290.906	357.296	b.d.l.	10.1799	0.104453	0.0591662	0.0014799	604.046	5.91645	572.238	54.4078	-5.55868
GJ1 - 14.d	322.577	9.57182	0.029673	-109.304	219.602	b.d.l.	10.2777	0.107996	0.0602179	0.00172438	598.557	6.00635	610.441	61.8904	1.94673
GJ1 - 15.d	320.258	9.53207	0.0297637	-205.45	231.729	b.d.l.	10.1771	0.105767	0.0608618	0.00146915	604.202	5.99395	633.384	51.9725	4.60728
GJ1 - 16.d	318.441	9.46405	0.0297199	-402.584	181.314	b.d.l.	10.2242	0.105369	0.0609527	0.00151126	601.547	5.91899	636.599	53.3541	5.506
GJ1 - 17.d	321.445	9.54684	0.0296998	-56.701	272.781	b.d.l.	10.2737	0.106089	0.0603225	0.00139807	598.775	5.90459	614.192	50.0603	2.51018
GJ1 - 18.d	319.644	9.50108	0.029724	-64.8233	176.225	b.d.l.	10.1663	0.105844	0.0600214	0.00146267	604.815	6.01053	603.373	52.7315	-0.239017
Spot	U (ppm)	Th (ppm)	Th/U	206Pb/204Pb	± 2σ	f206 (%)	238U/206Pb	± 2σ	207Pb/206Pb	± 2σ	206Pb/238U Age (Ma)	± 2σ	207Pb/206Pb Age (Ma)	± 2σ	Disc. (%)
91500 - 1.d	64.8621	28.311	0.436479	-53.0126	93.1416	b.d.l.	5.62494	0.0614282	0.0749326	0.00291772	1054.83	10.6264	1065.79	78.2941	1.02793
91500 - 2.d	61.9646	26.7766	0.432127	-45.1598	88.3192	b.d.l.	5.65394	0.0627241	0.0764364	0.00275661	1049.84	10.7479	1105.62	72.0859	5.04551
91500 - 3.d	63.5203	27.8051	0.437736	-63.5201	69.3034	b.d.l.	5.64434	0.065175	0.074554	0.0028016	1051.49	11.203	1055.6	75.6755	0.38923
91500 - 4.d	64.1449	27.8338	0.43392	-154.379	89.3606	b.d.l.	5.57845	0.0631172	0.0731713	0.00291682	1062.94	11.0874	1017.79	80.7363	-4.43574
91500 - 5.d	62.2592	26.9467	0.432816	-48.3257	82.298	b.d.l.	5.53109	0.0634146	0.0783886	0.00291515	1071.32	11.3165	1155.85	73.7848	7.31276
91500 - 6.d	61.4094	27.3206	0.444893	136.825	138.699	b.d.l.	5.56866	0.0633438	0.0787423	0.0031199	1064.66	11.1634	1164.77	78.5099	8.59507
91500 - 7.d	61.7581	27.381	0.443359	-91.0345	82.7597	b.d.l.	5.59812	0.0636589	0.0767761	0.00292147	1059.49	11.11	1114.48	75.9591	4.93408
91500 - 8.d	62.8418	27.3042	0.434491	-94.379	82.9178	b.d.l.	5.56017	0.0638894	0.073864	0.00245772	1066.16	11.2913	1036.84	67.1965	-2.82712
91500 - 9.d	63.3246	27.2056	0.429621	69.8849	129.655	b.d.l.	5.6389	0.0654432	0.0758442	0.00288855	1052.42	11.2692	1090.06	76.3025	3.45254
91500 - 10.d	63.2213	28.1625	0.44546	71.3299	146.788	b.d.l.	5.60647	0.0609632	0.0769242	0.00254835	1058.04	10.6103	1118.33	66.0926	5.39112
91500 - 11.d	61.2661	26.8736	0.438637	-4.38487	92.7147	b.d.l.	5.59317	0.0636363	0.0739508	0.00305823	1060.36	11.1242	1039.22	83.487	-2.03435
91500 - 12.d	62.3824	27.4875	0.440628	52.3127	134.956	b.d.l.	5.62896	0.0624532	0.0744263	0.0027169	1054.14	10.7895	1052.14	73.5518	-0.189606
91500 - 13.d	65.7085	28.918	0.440094	-73.8267	70.5985	b.d.l.	5.60375	0.0620422	0.0758068	0.00264903	1058.51	10.8078	1089.07	70.02	2.80608
91500 - 14.d	64.198	28.6291	0.445949	-117.459	83.5856	b.d.l.	5.561	0.0633137	0.0753307	0.00263264	1066.01	11.1865	1076.43	70.1591	0.968211
91500 - 15.d	62.9941	27.8447	0.442021	-98.5642	82.204	b.d.l.	5.57123	0.0621405	0.0759905	0.00284931	1064.21	10.942	1093.92	75.0776	2.71628
91500 - 16.d	60.049	26.0891	0.434465	-94.2485	70.9698	b.d.l.	5.59981	0.062268	0.0746892	0.00258736	1059.2	10.8612	1059.25	69.7236	0.00445062
91500 - 17.d	62.1715	26.6035	0.427905	235.687	154.07	7.1592	5.609	0.0613796	0.0766	0.00281572	1057.6	10.6739	1109.9	73.4277	4.712
91500 - 18.d	62.3607	26.3696	0.422856	-25.3431	79.925	b.d.l.	5.59777	0.0642345	0.0748388	0.00324363	1059.55	11.2118	1063.27	87.1815	0.349553
Spot	U (ppm)	Th (ppm)	Th/U	206Pb/204Pb	± 2σ	f206 (%)	238U/206Pb	± 2σ	207Pb/206Pb	± 2σ	206Pb/238U Age (Ma)	± 2σ	207Pb/206Pb Age (Ma)	± 2σ	Disc. (%)
ples - 1.d	648.063	101.353	0.156393	-147.396	289.865	b.d.l.	18.5895	0.193329	0.0545948	0.00133435	337.772	3.42235	394.656	54.814	14.4137
ples - 2.d	589.285	72.3221	0.122729	30.1791	311.36	b.d.l.	18.3908	0.193549	0.0535352	0.00152669	341.326	3.49874	350.53	64.4557	2.62585
ples - 3.d	549.048	64.0227	0.116607	-88.3716	243.69	b.d.l.	18.4811	0.194446	0.053397	0.00146187	339.702	3.4816	344.687	61.9427	1.44605
ples - 4.d	433.098	47.0174	0.108561	-110.554	162.988	b.d.l.	18.4396	0.197935	0.0524504	0.00147705	340.446	3.55961	304.072	64.1782	-11.9623
ples - 5.d	608.868	89.4026	0.146834	184.881	406.687	b.d.l.	18.5279	0.189125	0.0544264	0.00126518	338.866	3.36967	387.725	52.1969	12.6014
ples - 6.d	487.931	59.3549	0.121646	-132.156	297.325	b.d.l.	18.2704	0.190988	0.0536871	0.00160902	343.516	3.49691	356.931	67.6627	3.75845
ples - 7.d	409.372	45.2725	0.11059	-172.011	156.599	b.d.l.	18.4737	0.198253	0.0529326	0.00171964	339.835	3.55253	324.886	73.7637	-4.60121
ples - 8.d	662.622	103.573	0.156308	-90.941	329.952	b.d.l.	18.43	0.190174	0.0532085	0.00116368	340.618	3.4235	336.679	49.5527	-1.17007
ples - 9.d	632.543	98.7799	0.156163	-555.07	231.465	b.d.l.	18.3776	0.189909	0.0527484	0.00136378	341.564	3.43774	316.967	58.786	-7.76026
ples - 10.d	637.575	95.2874	0.149453	422.271	529.392	b.d.l.	18.5242	0.191351	0.0530224	0.00128184	338.931	3.41064	328.736	54.8536	-3.10139
ples - 11.d	611.848	94.9299	0.155153	143.862	286.356	b.d.l.	18.191	0.190606	0.0521738	0.00130717	344.976	3.51965	292.007	57.2212	-18.1396
ples - 12.d	715.022	96.3417	0.134739	-550.626	289.621	b.d.l.	18.4338	0.191991	0.0534871	0.00145193	340.55	3.45482	348.498	61.3767	2.28072
ples - 13.d	633.31	96.6709	0.152644	-150.958	267.831	b.d.l.	18.4853	0.190129	0.0536643	0.00127643	339.626	3.40278	355.974	53.7086	4.59235
ples - 14.d	636.73	103.683	0.162837	-82.9263	285.519	b.d.l.	18.4148	0.190486	0.0537132	0.00129442	340.893	3.43464	358.028	54.3961	4.78592
ples - 15.d	847.606	160.376	0.18921	-330.202	332.194	b.d.l.	18.399	0.190819	0.0539762	0.00109957	341.178	3.4464	369.043	45.8932	7.55065
ples - 16.d	628.282	99.8867	0.158984	115.783	365.453	b.d.l.	18.4637	0.190733	0.0531167	0.00135537	340.013	3.42137	332.767	57.8553	-2.1774
ples - 17.d	616.629	89.5829	0.145278	-438.938	244.982	b.d.l.	18.4661	0.192231	0.0530835	0.00130222	339.97	3.44736	331.349	55.6355	-2.60169
ples - 18.d	655.476	99.2929	0.151482	-313.527	225.498	b.d.l.	18.4564	0.190839	0.053908	0.00132371	340.143	3.4259	366.196	55.3462	7.11445
Spot	U (ppm)	Th (ppm)	Th/U	206Pb/204Pb	± 2σ	f206 (%)	238U/206Pb	± 2σ	207Pb/206Pb	± 2σ	206Pb/238U Age (Ma)	± 2σ	207Pb/206Pb Age (Ma)	± 2σ	Disc. (%)
ogc - 1.d	108.922	114.262	1.04903	-1055.83	594.999	b.d.l.	1.40523	0.0587884	0.29817	0.00273754	3464.58	112.137	3460.04	14.2321	-0.131219
ogc - 2.d	220.461	299.437	1.35823	2974.15	3121.91	b.d.l.	1.40352	0.0588602	0.298051	0.00312012	3467.86	112.491	3459.43	16.2282	-0.243693
ogc - 3.d	287.6	467.842	1.62671	-1834.24	1425.7	b.d.l.	1.40501	0.058109	0.300109	0.00174137	3465	110.868	3470.09	8.98799	0.146685
ogc - 4.d	149.744	196.186	1.31014	619.191	1193.22	b.d.l.	1.405	0.0581698	0.299034	0.0024176	3465.03	110.986	3464.53	12.5283	-0.0145222
ogc - 6.d	282.572	426.479	1.50927	-2367.56	1496.6	b.d.l.	1.40406	0.0581658	0.298836	0.0017765	3466.83	111.096	3463.5	9.21283	-0.096037
ogc - 7.d	257.524	457.362	1.776	2390.34	2468.89	b.d.l.	1.40567	0.0580904	0.299625	0.00201372	3463.75	110.75	3467.59	10.4124	0.1109
ogc - 8.d	164.575	209.206	1.27119	319.602	1165.92	b.d.l.	1.40362	0.0583283	0.297695	0.00242381	3467.66	111.462	3457.57	12.6234	-0.291796
ogc - 9.d	113.56	147.543	1.29925	771.378	1113.67	b.d.l.	1.40557	0.0583986	0.298137	0.00228484	3463.94	111.351	3459.88	11.88	-0.117455
ogc - 10.d	166.448	246.547	1.48123	-455.911	808.431	b.d.l.	1.40387	0.0583595	0.299979	0.00220615	3467.18	111.49	3469.42	11.3925	0.0644395
ogc - 11.d	110.134	82.9223	0.752923	-272.918	703.283	b.d.l.	1.40571	0.0583494	0.300331	0.00273048	3463.68	111.24	3471.24	14.0817	0.217625
ogc - 12.d	162.379	220.246	1.35637	-956.935	797.993	b.d.l.	1.40366	0.058517	0.299305	0.00239696	3467.58	111.817	3465.93	12.4088	-0.0476345
ogc - 13.d	136.216	99.0359	0.727052	-1128.51	900.509	b.d.l.	1.40543	0.0581772	0.299312	0.0024681	3464.22	110.947	3465.97	12.7768	0.0505332
ogc - 14.d	175.102	264.199	1.50883	-327.092	848.517	b.d.l.	1.40396	0.0581988	0.297459	0.00196208	3467.02	111.172	3456.34	10.2277	-0.308825
ogc - 15.d	111.586	131.202	1.1758	1169.28	837.511	1.00568	1.40559	0.0583744	0.3	0.00258748	3463.9	111.302	3469.53	13.3606	0.162038
ogc - 16.d	209.066	318.163	1.52183	-1211.2	1400.4	b.d.l.	1.40458	0.058058	0.299333	0.00195359	3465.84	110.825	3466.08	10.1125	0.00693904
ogc - 18.d	142.471	109.574	0.769093	116.919	811.509	b.d.l.	1.40482	0.0582634	0.299175	0.00292143	3465.38	111.187	3465.26	15.1312	-0.00337724
Spot	U (ppm)	Th (ppm)	Th/U	206Pb/204Pb	± 2σ	f206 (%)	238U/206Pb	± 2σ	207Pb/206Pb	± 2σ	206Pb/238U Age (Ma)	± 2σ	207Pb/206Pb Age (Ma)	± 2σ	Disc. (%)
mani - 1.d	115.913	156.875	1.35338	-482.192	555.23	b.d.l.	1.693	0.0706958	0.226638	0.00251168	2992.13	99.9664	3027.74	17.7729	1.17599
mani - 2.d	101.729	125.689	1.23552	114.428	552.221	b.d.l.	1.73686	0.0722222	0.225065	0.00210755	2931.39	97.9501	3016.56	15.0316	2.82322
mani - 3.d	89.8335	99.9395	1.1125	-200.231	445.874	b.d.l.	1.7142	0.0715463	0.225383	0.00225068	2962.46	99.1373	3018.83	16.0267	1.86728
mani - 4.d	97.8057	113.608	1.16157	-491.587	420.649	b.d.l.	1.72238	0.071732	0.224405	0.00263221	2951.16	98.6249	3011.85	18.8363	2.01492
mani - 5.d	100.795	112.538	1.11651	296.487	605.193	b.d.l.	1.72835	0.0719016	0.224941	0.00253558	2942.98	98.301	3015.68	18.0957	2.41081
mani - 6.d	64.5744	58.3531	0.903658	-273.692	304.151	b.d.l.	1.73951	0.0726456	0.224902	0.00260698	2927.8	98.2791	3015.4	18.6089	2.90496
mani - 8.d	146.061	226.349	1.5497	-164.826	546.439	b.d.l.	1.69987	0.0703998	0.225351	0.00206036	2982.44	98.8928	3018.6	14.6738	1.19788
mani - 9.d	184.129	291.563	1.58347	-604.475	888.297	b.d.l.	1.6908	0.0710723	0.224491	0.00260742	2995.24	100.712	3012.46	18.6508	0.571542
mani - 10.d	181.597	296.615	1.63337	-703.202	1384.03	b.d.l.	1.72249	0.0722286	0.226492	0.00235475	2951.01	99.2972	3026.7	16.6746	2.50091
mani - 11.d	105.41	112.946	1.07149	809.1	877.123	b.d.l.	1.69809	0.0706513	0.223102	0.0022739	2984.95	99.4161	3002.49	16.3802	0.584316
mani - 12.d	116.776	161.615	1.38397	81.2662	615.11	b.d.l.	1.71151	0.0708956	0.223274	0.00205396	2966.19	98.4875	3003.73	14.7829	1.24979
mani - 13.d	99.5418	107.861	1.08358	-161.687	422.478	b.d.l.	1.68532	0.0700686	0.224693	0.0021848	3003.03	99.8156	3013.9	15.6119	0.360824
mani - 14.d	92.0638	98.7563	1.07269	-424.457	381.231	b.d.l.	1.71509	more	0.223644	0.00256349	2961.23	98.5377	3006.39	18.4155	1.50227
mani - 16.d	101.749	119.721	1.17663	-287.043	412.844	b.d.l.	1.692	0.0703801	0.223213	0.00200568	2993.54	99.6153	3003.29	14.44	0.324674
mani - 18.d	105.439	119.162	1.13015	-135.296	393.788	b.d.l.	1.69207	0.0702605	0.223531	0.00245278	2993.44	99.4397	3005.58	17.6303	0.403745

## Sheet: Titanite U-Pb
Summary
Standard	Session	Age (Ma)*	± 2 s.d.	MSWD	p	n		* 207Pb/206Pb weighted mean for MKED1, regressed & anchored for other reference materials
MKED1 (Primary)	2022-07-14	1517.2	22.4	0.08	1	20 of 20
Published age		1518.87	0.31	Kennedy et al., 2010
Khan	2022-07-14	528.6	8.2	1.6	0.12	10 of 10
Published age		522.2	2.2	Heaman et al., 2009
BLR-1	2022-07-14	1049.8	16.1	1.5	0.09	20 of 20
Published age		1047.1	0.4	Aleinikoff et al., 2007
Individual Analyses
Session 1 - 14/07/2022 (U-Pb)
Spot	U (ppm)	Th (ppm)	Th/U	206Pb/204Pb	± 2σ	f206 (%)	f207 (%)	238U/206Pb	± 2σ	207Pb/206Pb	± 2σ	206Pb/238U Age (Ma)	± 2σ	207Pb/206Pb Age (Ma)	± 2σ	207Pb-corrected 206Pb/238U Age (Ma)	± 2σ	Disc. (%)
MKED - 1.d	131.51	371.027	2.82129	-197.464	158.198	b.d.l.	#N/A	3.76649	0.0636558	0.0945401	0.00376071	1517.92	22.8572	1518.08	75.029	#N/A	#N/A	0.0106802
MKED - 2.d	130.376	365.951	2.8069	-385.82	139.44	b.d.l.	#N/A	3.7728	0.0629457	0.0943607	0.00353842	1515.65	22.5346	1514.5	70.7619	#N/A	#N/A	-0.0764838
MKED - 3.d	131.282	370.354	2.82105	-354.264	158.524	b.d.l.	#N/A	3.76181	0.0625993	0.0948871	0.00390887	1519.6	22.5279	1524.99	77.6284	#N/A	#N/A	0.353284
MKED - 4.d	130.496	368.811	2.82624	-411.481	141.546	b.d.l.	#N/A	3.77948	0.0642304	0.0949941	0.00337955	1513.27	22.9218	1527.11	67.0217	#N/A	#N/A	0.906406
MKED - 5.d	130.846	368.902	2.81936	-255.192	168.748	b.d.l.	#N/A	3.75669	0.0597966	0.0942862	0.00371425	1521.44	21.5718	1513.01	74.3517	#N/A	#N/A	-0.5576
MKED - 6.d	132.069	371.404	2.81219	-412.747	147.054	b.d.l.	#N/A	3.7824	0.061919	0.0934561	0.00386102	1512.23	22.0664	1496.3	78.1505	#N/A	#N/A	-1.06462
MKED - 7.d	129.889	365.274	2.81219	-448.021	139.807	b.d.l.	#N/A	3.75737	0.0610784	0.094413	0.00352736	1521.2	22.0271	1515.54	70.4918	#N/A	#N/A	-0.37333
MKED - 8.d	132.301	370.903	2.80348	-511.993	153.303	b.d.l.	#N/A	3.77758	0.0619228	0.0964957	0.00345859	1513.94	22.1182	1556.6	67.2592	#N/A	#N/A	2.74016
MKED - 9.d	130.616	371.093	2.8411	-334.03	151.489	b.d.l.	#N/A	3.76325	0.0617394	0.0954168	0.00386799	1519.08	22.2033	1535.47	76.2838	#N/A	#N/A	1.06731
MKED - 10.d	131.739	369.159	2.80221	-399.794	149.342	b.d.l.	#N/A	3.76519	0.0626803	0.0940435	0.00359718	1518.38	22.5209	1508.14	72.2409	#N/A	#N/A	-0.67937
MKED - 11.d	129.289	365.4	2.82623	-229.439	133.76	b.d.l.	#N/A	3.77222	0.0642971	0.0951025	0.00379069	1515.86	23.0247	1529.26	75.0681	#N/A	#N/A	0.876146
MKED - 12.d	130.497	366.18	2.80603	-491.467	144.282	b.d.l.	#N/A	3.76497	0.0624717	0.0943084	0.00374347	1518.46	22.4482	1513.45	74.9144	#N/A	#N/A	-0.33116
MKED - 13.d	132.882	374.625	2.81923	-491.912	142.63	b.d.l.	#N/A	3.78144	0.0625792	0.0958814	0.00373528	1512.57	22.3118	1544.6	73.221	#N/A	#N/A	2.07409
MKED - 14.d	128.958	363.718	2.82043	-460.923	143.387	b.d.l.	#N/A	3.75362	0.0602535	0.0935731	0.00337653	1522.55	21.7685	1498.66	68.2368	#N/A	#N/A	-1.59411
MKED - 15.d	135.578	378.94	2.79499	-493.796	158.352	b.d.l.	#N/A	3.77303	0.0634767	0.0939542	0.00372242	1515.57	22.7222	1506.34	74.845	#N/A	#N/A	-0.612566
MKED - 16.d	128.716	365.491	2.83952	-399.601	143.168	b.d.l.	#N/A	3.77166	0.0580747	0.0965434	0.00371715	1516.06	20.802	1557.53	72.2429	#N/A	#N/A	2.66218
MKED - 17.d	129.557	364.846	2.8161	-374.423	142.514	b.d.l.	#N/A	3.76965	0.0647672	0.0941934	0.0035931	1516.78	23.2213	1511.15	72.0151	#N/A	#N/A	-0.372864
MKED - 18.d	129.528	365.938	2.82516	-379.616	133.059	b.d.l.	#N/A	3.75955	0.0588963	0.0966085	0.00382034	1520.41	21.2181	1558.79	74.186	#N/A	#N/A	2.462
MKED - 19.d	133.398	373.843	2.80247	-542.209	150.427	b.d.l.	#N/A	3.77917	0.0627973	0.0945909	0.0036937	1513.38	22.4136	1519.09	73.6424	#N/A	#N/A	0.376208
MKED - 20.d	130.193	367.358	2.82165	-458.092	151.086	b.d.l.	#N/A	3.76559	0.0613386	0.0930677	0.00376649	1518.24	22.0345	1488.41	76.6362	#N/A	#N/A	-2.0038
Spot	U (ppm)	Th (ppm)	Th/U	206Pb/204Pb	± 2σ	f206 (%)	f207 (%)	238U/206Pb	± 2σ	207Pb/206Pb	± 2σ	206Pb/238U Age (Ma)	± 2σ	207Pb/206Pb Age (Ma)	± 2σ	207Pb-corrected 206Pb/238U Age (Ma)	± 2σ	Disc. (%)
KAHN - 1.d	580.663	655.56	1.12898	-32.026	254.853	b.d.l.	0.589601	11.7334	0.187359	0.0626815	0.00234356	527.246	8.08397	696.484	79.6641	524.261	8.30669	24.2988
KAHN - 2.d	560.252	640.496	1.14323	-222.92	175.546	b.d.l.	0.583281	11.7101	0.187065	0.0626572	0.00233964	528.254	8.10221	695.658	79.5725	525.295	8.32572	24.064
KAHN - 3.d	569.266	650.548	1.14278	-391.902	202.818	b.d.l.	0.810341	11.6901	0.18984	0.0644983	0.00241785	529.121	8.24942	757.065	79.0903	525.003	8.46417	30.1088
KAHN - 4.d	567.519	645.499	1.13741	-593.996	220.45	b.d.l.	0.257132	11.5189	0.18285	0.0602671	0.00196601	536.665	8.174	612.205	70.4842	535.341	8.38972	12.339
KAHN - 5.d	569.481	645.292	1.13312	-419.908	213.362	b.d.l.	0.705763	11.6142	0.185743	0.0637473	0.00246418	532.438	8.17294	732.303	81.8838	528.83	8.40472	27.2927
KAHN - 6.d	582.169	658.859	1.13173	-304.105	201.12	b.d.l.	0.60474	11.4886	0.181844	0.0630848	0.00251655	538.023	8.17022	710.135	84.8081	534.901	8.42125	24.2365
KAHN - 7.d	588.566	660.118	1.12157	-303.134	213.573	b.d.l.	0.94527	11.8168	0.187373	0.065438	0.0023965	523.672	7.9753	787.507	76.8883	518.916	8.17495	33.5025
KAHN - 8.d	539.304	643.917	1.19398	-313.039	211.518	b.d.l.	0.697709	11.6187	0.186134	0.0636776	0.00248367	532.241	8.18408	729.987	82.6527	528.675	8.41855	27.089
KAHN - 9.d	614.07	661.477	1.0772	-467.284	224.167	b.d.l.	0.541381	11.5516	0.178628	0.0625038	0.00230645	535.21	7.94197	690.433	78.7037	532.429	8.17145	22.482
KAHN - 10.d	595.529	649.378	1.09042	-551.836	228.251	b.d.l.	0.67834	11.5689	0.181167	0.0635801	0.00217811	534.441	8.03172	726.737	72.634	530.961	8.23543	26.4602
Spot	U (ppm)	Th (ppm)	Th/U	206Pb/204Pb	± 2σ	f206 (%)	f207 (%)	238U/206Pb	± 2σ	207Pb/206Pb	± 2σ	206Pb/238U Age (Ma)	± 2σ	207Pb/206Pb Age (Ma)	± 2σ	207Pb-corrected 206Pb/238U Age (Ma)	± 2σ	Disc. (%)
BLR - 1.d	280.378	154.18	0.5499	-210.755	248.352	b.d.l.	1.63645	5.52111	0.0871527	0.0883164	0.0032047	1073.11	15.6046	1388.51	69.6531	1056.91	16.5615	22.7153
BLR - 2.d	257.526	146.724	0.569745	69.408	173.811	b.d.l.	1.93357	5.58204	0.0861898	0.0903155	0.00320147	1062.31	15.1224	1431.35	67.6444	1043.34	16.0149	25.783
BLR - 3.d	281.495	154.558	0.549063	-180.37	189.854	b.d.l.	1.75875	5.60408	0.0895326	0.0887746	0.00320886	1058.45	15.5949	1398.44	69.2888	1041.26	16.5056	24.3118
BLR - 4.d	268.005	150.478	0.561475	-244.162	211.503	b.d.l.	1.71833	5.60434	0.0887914	0.0884483	0.0032384	1058.41	15.4645	1391.38	70.253	1041.61	16.3897	23.9308
BLR - 5.d	288.093	155.989	0.541456	-181.686	213.148	b.d.l.	1.83852	5.54823	0.0880346	0.0897644	0.0031129	1068.27	15.6205	1419.66	66.2825	1050.15	16.5116	24.7516
BLR - 6.d	289.072	156.041	0.539799	-93.2747	194.071	b.d.l.	1.61799	5.52107	0.0855551	0.0881686	0.00322227	1073.11	15.3187	1385.3	70.1836	1057.1	16.2835	22.5355
BLR - 7.d	299.62	161.291	0.538317	-219.658	224.477	b.d.l.	1.59914	5.50685	0.0887674	0.0881093	0.0033283	1075.67	15.9697	1384.01	72.5545	1059.8	16.9744	22.2788
BLR - 8.d	305.027	164.842	0.540418	-45.418	218.267	b.d.l.	1.53053	5.53564	0.0862442	0.0873736	0.00306285	1070.51	15.3671	1367.88	67.4805	1055.4	16.2924	21.7395
BLR - 9.d	297.822	161.298	0.541594	132.172	279.871	b.d.l.	1.75501	5.55384	0.0866838	0.0890587	0.00306686	1067.28	15.3521	1404.56	65.956	1049.99	16.24	24.0135
BLR - 10.d	290.611	159.398	0.548491	-161.122	195.285	b.d.l.	1.63497	5.59744	0.0900366	0.0878216	0.003159	1059.61	15.7171	1377.72	69.1497	1043.62	16.634	23.0895
BLR - 11.d	292.476	160.465	0.548643	-115.405	213.85	b.d.l.	1.48913	5.55104	0.0872944	0.0869431	0.00286359	1067.77	15.4746	1358.37	63.4866	1053.1	16.3464	21.3928
BLR - 12.d	292.789	160.121	0.546882	-274.251	212.375	b.d.l.	1.52061	5.50555	0.0886236	0.0874884	0.00304001	1075.9	15.9509	1370.41	66.866	1060.82	16.8844	21.4905
BLR - 13.d	300.426	161.738	0.538362	-135.981	248.119	b.d.l.	1.11221	5.49785	0.0863449	0.0842662	0.00301448	1077.29	15.5809	1297.83	69.5419	1066.24	16.5675	16.9934
BLR - 14.d	302.998	161.2	0.532016	-180.531	198.408	b.d.l.	1.99448	5.63219	0.0887373	0.0904969	0.00323608	1053.58	15.3141	1435.18	68.2032	1034.16	16.1899	26.5889
BLR - 15.d	302.675	162.285	0.536168	-127.887	209.31	b.d.l.	1.86307	5.60181	0.087145	0.0896268	0.002928	1058.85	15.1904	1416.73	62.4664	1040.63	16.0081	25.2609
BLR - 16.d	264.8	147.233	0.556015	-236.912	183.893	b.d.l.	1.59886	5.51893	0.0861849	0.0880291	0.00324589	1073.5	15.4426	1382.25	70.8399	1057.67	16.4179	22.3372
BLR - 17.d	281.685	158.08	0.561196	-245.27	178.943	b.d.l.	1.99246	5.61207	0.0897962	0.0906033	0.00302823	1057.06	15.5997	1437.42	63.7281	1037.61	16.423	26.4611
BLR - 18.d	297.502	162.948	0.547721	-257.868	207.458	b.d.l.	2.01633	5.65202	0.0887436	0.0905528	0.00315422	1050.17	15.216	1436.36	66.4262	1030.6	16.0586	26.8865
BLR - 19.d	284.469	156.391	0.549762	-248.422	206.959	b.d.l.	1.75083	5.53133	0.0861618	0.0891683	0.00316703	1071.28	15.3746	1406.92	68.0045	1053.98	16.3001	23.8561
BLR - 20.d	263.994	153.495	0.581432	-101.053	180.819	b.d.l.	1.46699	5.51793	0.0846114	0.0869782	0.00329064	1073.68	15.1657	1359.14	72.9171	1059.15	16.1741	21.0036

## Sheet: Zircon (U+Th)-He
Summary
Standard	Age (Ma)	± 2 s.d.	MSWD	p	n
Fish Canyon Tuff	28.5	3.1	0.09	0.91	3 of 3
Published age	28.3	1.3	Reiners, 2005
Individual Analyses
LTTF code -	232Th	±		238U	±		147Sm	±		4He	±	TAU	Th/U	eU	Raw He date	±1σ	Ft	±	ESR	Cor. He date	±1σ
grain number	(ng)	(%)	(ppm)	(ng)	(%)	(ppm)	(ng)	(%)	(ppm)	(ncc)	(%)	(%)		(ppm)	(Ma)	(Ma)		(%)	(μm)	(Ma)	(Ma)
ZFC43	0.557292	2.69412	117.68	1.03311	2.89322	218.156	0.000247197	1.4	0.052199	3.04186	0.444681	2.62268	0.535546	245.81	21.4477	0.562503	0.764254	5	54.9271	28.0635	1.5845
ZFC44	0.693619	2.64543	413.625	0.900173	2.84442	536.799	0.000151047	2.1	0.0900735	2.56738	0.429018	2.47864	0.764991	634.001	19.8215	0.491304	0.683414	5	40.6071	29.0037	1.61859
ZFC54	0.232476	2.64165	61.6635	0.266834	2.82501	70.7767	0.000108349	1.6	0.0287392	0.843191	0.63337	2.46906	0.864967	85.2676	21.5261	0.531494	0.759923	5	54.0921	28.3267	1.57961
TAU - total analytical uncertainty; eU - effective uranium concentration (eU = [U] + 0.235[Th]); Raw He age - (U-Th)/He date uncorrected for alpha ejection; Ft - alpha ejection correction factor calculated after Farley et al. (1996) for homogeneous distribution of parent nuclides; ESR - equivalent sphere radius; Cor. He age - (U-Th)/He date corrected for alpha ejection.

## Sheet: Apatite (U+Th)-He
Summary
Standard	Age (Ma)	± 2 s.d.	MSWD	p	n
Durango	31.5	1.9	0.31	0.82	4 of 4
Published age	31.44	0.18	McDowell et al., 2005
Individual Analyses
Session 1 - 25/08/2022 (LA-ICP-MS U-Pb)
LTTF code -	232Th	±	238U	±	147Sm	±	4He	±	TAU	Th/U	Raw He date	±1σ	Ft	±	Cor. He date	±1σ
grain number	(ng)	(%)	(ng)	(%)	(ng)	(%)	(ncc)	(%)	(%)		(Ma)	(Ma)		(%)	(Ma)	(Ma)
Dur-6	1.69793	5.08913	0.0936108	5.18208	0.00869674	0.6	1.88437	0.697853	4.29638	18.0076	31.3408	1.34652	1	5	31.3408	2.06609
Dur-7	2.006	3.58642	0.11438	3.80837	0.0202044	0.7	2.32991	0.672184	3.0557	17.4117	32.5822	0.995613	1	5	32.5822	1.90925
Dur-8	1.93814	5.13607	0.0887943	5.23106	0.0258678	0.5	1.99551	0.702686	4.43811	21.6701	30.0339	1.33294	1	5	30.0339	2.00794
Dur-9	1.98417	3.58642	0.0979242	3.79128	0.0267443	0.5	2.2046	0.691552	3.11396	20.1164	32.0059	0.99665	1	5	32.0059	1.88527
TAU - total analytical uncertainty; eU - effective uranium concentration (eU = [U] + 0.235[Th]); Raw He age - (U-Th)/He date uncorrected for alpha ejection; Ft - alpha ejection correction factor calculated after Farley et al. (1996) for homogeneous distribution of parent nuclides; ESR - equivalent sphere radius; Cor. He age - (U-Th)/He date corrected for alpha ejection.
