# Supplementary material for: Emplacement of the Argyle diamond deposit into an ancient rift zone triggered by supercontinent breakup
Source: Nat Commun. 2023 Sep 19;14:5274. doi: 10.1038/s41467-023-40904-8 (PMC10509175; doi:10.1038/s41467-023-40904-8)
Supplement: Supplementary file 5 — Supplementary Data 2 [file 41467_2023_40904_MOESM5_ESM.xlsx]

## Sheet: Apatite U-Pb
22 June 2022, Curtin Universitya											Data for Tera-Wasserburg plotd						Data for Wetherill plotd					Datesd								Disc. (%)f
#	Groupb	Sample	Spot	U (ppm)c	Th (ppm)c	Th/U	206Pb/204Pb	± 2σ	f206 (%)	f207 (%)	238U/206Pb	± 2σ	207Pb/206Pb	± 2σ	208Pb/204Pb	± 2σ	207Pb/235U	± 2σ	206Pb/238U	± 2σ	Rho	206Pb/238U Age (Ma)	± 2σ	207Pb/206Pb Age (Ma)	± 2σ	207Pb/235U Age (Ma)	± 2σ	207Pb-corrected 206Pb/238U Age (Ma)e	± 2σ
1	Y	AK1-Lh-01	AK1-Lh-01-apa - 137	15.2757	44.9713	2.94398	45.3048	19.9095	34.1593	44.5472	1.66703	0.0409806	0.516738	0.00900599	1.43609	0.0179796	42.7202	1.28734	0.599869	0.0147466	0.815781	3029.31	59.4206	4289.02	25.6216	3835.92	29.9067	1751.06	59.66	29.3706
2	Y	AK1-Lh-01	AK1-Lh-01-apa - 45	141.744	186.822	1.31803	154.876	85.2247	9.99241	8.14669	2.75945	0.059103	0.218148	0.00250254	0.520944	0.00476975	10.8952	0.264722	0.362392	0.00776186	0.881522	1993.5	36.7271	2966.35	18.4937	2514.23	22.6006	1768.45	37.7706	32.7961
3	Y	AK1-Lh-01	AK1-Lh-01-apa - 147	30.4906	17.9772	0.589596	15.2866	39.2886	b.d.l.	8.51998	2.74766	0.0726092	0.219037	0.0058805	0.38043	0.00915621	10.9865	0.413872	0.363946	0.00961759	0.701493	2000.85	45.4563	2972.9	43.2561	2521.99	35.0732	1773.81	48.1289	32.6969
4	Y	AK1-Lh-01	AK1-Lh-01-apa - 74	32.9991	32.1436	0.974073	84.7276	19.1943	18.2654	20.7332	2.38004	0.0546553	0.315193	0.00439089	0.847003	0.00937119	18.2515	0.490219	0.420161	0.00964859	0.85498	2261.21	43.7977	3545.84	21.4615	3003.08	25.8613	1782.23	42.721	36.2293
5	Y	AK1-Lh-01	AK1-Lh-01-apa - 5	22.1176	160.643	7.26311	38.2195	62.9514	b.d.l.	26.502	2.20665	0.0536474	0.361546	0.00632468	1.59578	0.0185994	22.5806	0.676317	0.453175	0.0110174	0.811707	2409.35	48.8753	3755.68	26.5643	3209.04	29.1303	1784.26	47.7303	35.8477
6	Y	AK1-Lh-01	AK1-Lh-01-apa - 77	10.5074	18.4997	1.76063	34.5213	5.42708	44.8297	52.1752	1.43559	0.0400802	0.569941	0.0108622	1.50247	0.0230555	54.7149	1.84957	0.696579	0.0194478	0.825913	3407.66	73.8981	4432.52	27.8007	4082.09	33.7201	1789.06	76.0049	23.1213
7	Y	AK1-Lh-01	AK1-Lh-01-apa - 128	67.226	13.9187	0.207044	57.4518	108.808	b.d.l.	1.23547	2.96434	0.065339	0.152176	0.00252919	0.161507	0.00262329	7.07497	0.195308	0.337343	0.00743561	0.798451	1873.88	35.8423	2369.76	28.3495	2120.9	24.5637	1791.95	39.1819	20.9254
8	Y	AK1-Lh-01	AK1-Lh-01-apa - 156	47.5375	54.3824	1.14399	76.5717	15.8075	20.2108	25.1257	2.24701	0.0678587	0.346782	0.0100274	0.817637	0.0227924	21.2695	0.889288	0.445036	0.0134399	0.722296	2373.14	59.958	3692.23	44.0961	3150.95	40.5689	1795.16	61.3896	35.726
9	Y	AK1-Lh-01	AK1-Lh-01-apa - 78	17.5099	23.1062	1.31961	47.1365	5.12504	32.8319	41.7456	1.74813	0.0436826	0.48274	0.00805999	1.2431	0.0146862	38.0578	1.14375	0.572038	0.0142942	0.831472	2916.18	58.6173	4188.68	24.6847	3721.42	29.7424	1796.67	57.1712	30.3795
10	Y	AK1-Lh-01	AK1-Lh-01-apa - 167	14.526	36.1853	2.49107	44.7776	3.97815	34.5615	42.9847	1.71053	0.0413096	0.491388	0.00781729	1.36136	0.0168571	39.5912	1.14494	0.584613	0.0141185	0.835094	2967.54	57.4374	4214.92	23.4848	3760.52	28.6481	1802.85	56.4015	29.5943
11	Y	AK1-Lh-01	AK1-Lh-01-apa - 114	16.3525	18.1644	1.1108	65.5037	14.2136	23.6258	35.1892	1.94389	0.0450569	0.425305	0.00636247	1.01598	0.0130162	30.1532	0.83184	0.514432	0.0119239	0.840201	2675.52	50.7568	4000.37	22.3655	3491.82	27.1188	1809.54	48.9999	33.1182
12	Y	AK1-Lh-01	AK1-Lh-01-apa - 62	41.4847	33.0066	0.795634	74.8765	17.8225	20.6684	24.6258	2.26055	0.0501755	0.337352	0.00379461	0.84786	0.0121873	20.5672	0.511785	0.44237	0.00981892	0.892	2361.24	43.8846	3650.13	17.2029	3118.42	24.0994	1811.51	42.1636	35.3107
13	Y	AK1-Lh-01	AK1-Lh-01-apa - 133	17.1616	59.217	3.45056	-18.9644	41.037	b.d.l.	8.48896	2.74422	0.0693883	0.202793	0.00605462	1.15113	0.0178425	10.1845	0.398464	0.364402	0.009214	0.646275	2003.01	43.5342	2848.07	48.6326	2451.67	36.1899	1814.15	47.4159	29.6715
14	Y	AK1-Lh-01	AK1-Lh-01-apa - 31	143.314	62.3733	0.435221	216.515	41.0109	7.14769	8.81038	2.73442	0.0582187	0.204881	0.0023363	0.317546	0.00303075	10.3262	0.249404	0.365708	0.0077863	0.881526	2009.17	36.7533	2864.75	18.5471	2464.46	22.3624	1815.61	38.5624	29.8656
15	Y	AK1-Lh-01	AK1-Lh-01-apa - 142	41.8037	67.0444	1.60379	57.8694	28.7649	26.7426	34.2384	1.97171	0.0476199	0.414911	0.00734181	0.971853	0.0162931	29.0013	0.868302	0.507174	0.012249	0.806664	2644.55	52.3922	3963.34	26.515	3453.56	29.3956	1818.48	51.7325	33.2746
16	Y	AK1-Lh-01	AK1-Lh-01-apa - 47	40.0674	65.1093	1.62499	66.8836	15.9265	23.1384	27.6549	2.16899	0.0502904	0.359843	0.00587926	0.918143	0.0112106	22.8645	0.648536	0.461044	0.0106898	0.817436	2444.16	47.1663	3748.51	24.8221	3221.19	27.6006	1819.75	46.4503	34.7963
17	Y	AK1-Lh-01	AK1-Lh-01-apa - 104	10.6803	46.3237	4.33732	44.5351	14.562	34.7497	41.2665	1.76089	0.0458148	0.472912	0.00795019	1.3863	0.0283579	37.013	1.14654	0.567895	0.0147755	0.839924	2899.17	60.7514	4158.25	24.8981	3693.89	30.635	1819.9	58.5843	30.279
18	Y	AK1-Lh-01	AK1-Lh-01-apa - 127	58.1802	58.085	0.998364	131.56	14.9189	11.7633	14.4386	2.56499	0.0565099	0.249161	0.0032156	0.606705	0.00723371	13.3875	0.341823	0.389864	0.00858918	0.862854	2122.2	39.8385	3178.73	20.4416	2707.38	24.1283	1822.08	40.6677	33.2376
19	Y	AK1-Lh-01	AK1-Lh-01-apa - 164	31.171	20.6613	0.662836	105.277	22.8793	14.7001	18.3689	2.44717	0.0585284	0.281843	0.005701	0.581406	0.00922552	15.8727	0.497189	0.408636	0.00977328	0.76354	2208.68	44.7267	3372.47	31.56	2869.16	29.9291	1822.13	45.9628	34.5085
20	Y	AK1-Lh-01	AK1-Lh-01-apa - 36	32.5077	144.296	4.43883	59.3154	49.4323	26.0907	22.5403	2.32203	0.0859219	0.316251	0.0160041	1.17483	0.0335807	18.7702	1.17672	0.430658	0.0159356	0.590244	2308.68	71.8073	3551	77.9333	3030.08	60.5071	1823.02	80.405	34.9851
21	Y	AK1-Lh-01	AK1-Lh-01-apa - 155	22.691	51.0196	2.24845	44.1419	4.76376	35.0592	48.4204	1.546	0.040758	0.530896	0.00982591	1.35893	0.0178153	47.3266	1.52446	0.64683	0.0170527	0.818448	3215.81	66.754	4328.71	27.1492	3937.64	32.0409	1826.5	68.2119	25.7099
22	Y	AK1-Lh-01	AK1-Lh-01-apa - 146	146.846	112.093	0.763341	81.5011	51.0747	18.9884	12.4208	2.62492	0.0631477	0.230359	0.00422112	0.419851	0.0089592	12.0947	0.365753	0.380964	0.00916482	0.795511	2080.78	42.7825	3053.82	29.3223	2611.77	28.3685	1827.43	44.7303	31.863
23	Y	AK1-Lh-01	AK1-Lh-01-apa - 158	107.116	42.6978	0.398613	238.733	118.581	6.48246	5.43838	2.83417	0.0634402	0.171981	0.00278803	0.244359	0.00434457	8.36299	0.231135	0.352838	0.00789794	0.809906	1948.13	37.635	2576.27	27.0841	2271.17	25.0709	1827.74	40.8273	24.3815
24	Y	AK1-Lh-01	AK1-Lh-01-apa - 57	21.1831	44.9938	2.12405	44.5346	9.57046	34.7501	41.5747	1.75107	0.0422285	0.473397	0.00743051	1.30102	0.016944	37.2587	1.07208	0.571079	0.013772	0.838112	2912.25	56.5105	4159.77	23.2447	3700.43	28.4604	1828.15	55.2571	29.9901
25	Y	AK1-Lh-01	AK1-Lh-01-apa - 122	25.2533	23.2064	0.918945	51.1655	4.44499	30.2465	35.3842	1.93652	0.044445	0.421412	0.00574996	0.989435	0.0124843	29.991	0.800776	0.51639	0.0118516	0.859569	2683.85	50.3842	3986.62	20.4163	3486.52	26.2423	1829.3	48.2409	32.6785
26	Y	AK1-Lh-01	AK1-Lh-01-apa - 14	15.4236	26.9559	1.74771	51.229	8.64795	30.209	46.9071	1.59118	0.0381226	0.517634	0.00833241	1.31736	0.0191401	44.8342	1.2941	0.628464	0.0150572	0.830052	3143.51	59.6069	4291.57	23.6609	3883.87	28.6763	1829.31	60.3699	26.7514
27	Y	AK1-Lh-01	AK1-Lh-01-apa - 121	46.043	149.467	3.24626	102.651	37.9349	15.0761	14.273	2.56919	0.0572385	0.245038	0.00303616	1.26302	0.120402	13.1445	0.335086	0.389227	0.00867151	0.873933	2119.24	40.2388	3152.28	19.6675	2690.08	24.0592	1829.52	41.1716	32.771
28	Y	AK1-Lh-01	AK1-Lh-01-apa - 55	44.8233	55.5907	1.24022	58.2695	23.0214	26.559	24.9853	2.24814	0.0500593	0.334456	0.00564334	0.797743	0.0109067	20.5032	0.572816	0.444812	0.00990464	0.797019	2372.15	44.1929	3636.94	25.8291	3115.4	27.0548	1829.67	44.3657	34.7763
29	Y	AK1-Lh-01	AK1-Lh-01-apa - 76	22.6208	31.5978	1.39685	101.197	37.3644	15.2928	25.3298	2.23779	0.0607066	0.337244	0.00856209	0.986323	0.0188822	20.7698	0.771701	0.44687	0.0121227	0.730129	2381.32	54.0128	3649.64	38.83	3127.91	36.0087	1829.95	55.6784	34.7519
30	Y	AK1-Lh-01	AK1-Lh-01-apa - 139	30.4875	41.6494	1.36611	62.5498	13.0615	24.7416	36.0307	1.91691	0.0473535	0.42598	0.00786599	1.0462	0.0169375	30.6262	0.944566	0.521672	0.0128869	0.800958	2706.27	54.5952	4002.74	27.6029	3507.12	30.3351	1832.32	54.3482	32.3896
31	Y	AK1-Lh-01	AK1-Lh-01-apa - 126	70.0562	31.4741	0.44927	169.692	73.6872	9.11992	9.1747	2.72141	0.0583353	0.200386	0.00237575	0.342524	0.00361405	10.148	0.248584	0.367457	0.0078767	0.875071	2017.42	37.1324	2828.61	19.3457	2448.35	22.6454	1834.83	39.2819	28.6778
32	Y	AK1-Lh-01	AK1-Lh-01-apa - 88	29.5705	25.4253	0.859821	31.0408	57.2655	b.d.l.	25.216	2.24072	0.0515111	0.334583	0.00488553	0.750305	0.00934769	20.5789	0.560445	0.446285	0.0102595	0.844115	2378.72	45.7296	3637.52	22.3513	3118.97	26.3774	1835.27	44.9734	34.6061
33	Y	AK1-Lh-01	AK1-Lh-01-apa - 170	16.0078	31.8626	1.99044	76.4555	38.8723	20.2416	23.4941	2.29219	0.0549721	0.319712	0.0058049	0.964256	0.0133712	19.2227	0.578222	0.436264	0.0104626	0.797281	2333.89	46.9605	3567.76	27.9283	3053.06	29.0405	1836.63	47.2396	34.5837
34	Y	AK1-Lh-01	AK1-Lh-01-apa - 143	133.549	100.173	0.750088	149.207	70.5704	10.372	11.1959	2.66065	0.056665	0.216617	0.00296038	0.405468	0.00548787	11.2204	0.283935	0.375848	0.00800457	0.841623	2056.86	37.5052	2954.98	22.0534	2541.62	23.5961	1836.65	39.3938	30.3936
35	Y	AK1-Lh-01	AK1-Lh-01-apa - 12	35.4834	71.4623	2.01396	57.7588	6.83311	26.7938	35.2926	1.93869	0.0439088	0.418591	0.00501845	1.09615	0.0118044	29.7569	0.762553	0.515812	0.0116825	0.883813	2681.39	49.6839	3976.57	17.9501	3478.82	25.1795	1836.69	46.9548	32.5701
36	Y	AK1-Lh-01	AK1-Lh-01-apa - 29	18.1922	35.5775	1.95565	43.2891	6.6344	35.7499	45.8654	1.62186	0.0422664	0.507013	0.00970819	1.26222	0.0177029	43.0835	1.39326	0.616576	0.0160682	0.805861	3096.28	64.0773	4261.07	28.1931	3844.33	32.1019	1837.57	65.6221	27.3356
37	Y	AK1-Lh-01	AK1-Lh-01-apa - 150	94.0563	139.922	1.48764	78.5051	23.4703	19.7131	21.6359	2.34774	0.0515634	0.303678	0.003828	0.725061	0.00720447	17.8267	0.451431	0.425942	0.00935499	0.867304	2287.4	42.2928	3488.39	19.4999	2980.43	24.3518	1837.99	41.9328	34.4282
38	Y	AK1-Lh-01	AK1-Lh-01-apa - 92	76.0533	66.5854	0.87551	202.188	44.2446	7.65417	10.5395	2.6801	0.0588379	0.210317	0.00283635	0.441947	0.00450429	10.8151	0.278651	0.373121	0.00819137	0.852072	2044.07	38.4566	2907.26	21.8527	2507.36	23.9516	1838.73	40.522	29.6909
39	Y	AK1-Lh-01	AK1-Lh-01-apa - 90	29.242	14.0659	0.481017	48.0848	5.96044	32.1844	38.7971	1.83351	0.0490342	0.447324	0.00955734	0.953091	0.0155912	33.6236	1.15094	0.545402	0.0145859	0.781283	2806.02	60.8446	4075.66	31.7975	3599.06	33.7652	1839.14	61.7535	31.1518
40	Y	AK1-Lh-01	AK1-Lh-01-apa - 160	50.5429	72.191	1.42831	85.8208	50.7285	18.0327	20.4825	2.38207	0.0601277	0.293211	0.00605677	0.734577	0.0122873	16.9641	0.553314	0.419803	0.0105966	0.773892	2259.59	48.1132	3434.02	32.082	2932.81	31.2847	1840.31	49.2216	34.2
41	Y	AK1-Lh-01	AK1-Lh-01-apa - 152	151.959	254.198	1.67281	211.771	66.952	7.3078	12.2271	2.62937	0.0584378	0.223873	0.00303567	0.528467	0.00989562	11.7343	0.305501	0.38032	0.00845262	0.85366	2077.78	39.4762	3008.03	21.7822	2583.43	24.3642	1840.34	41.2083	30.9257
42	Y	AK1-Lh-01	AK1-Lh-01-apa - 46	61.3492	105.019	1.71182	94.47	12.6774	16.3817	21.6772	2.34626	0.0518385	0.303157	0.00421699	0.906794	0.0154505	17.8073	0.464919	0.426211	0.00941677	0.846248	2288.61	42.564	3485.73	21.5225	2979.38	25.1055	1840.57	42.4991	34.3434
43	Y	AK1-Lh-01	AK1-Lh-01-apa - 87	6.77015	9.07649	1.34066	54.3798	22.6521	28.4587	47.783	1.56421	0.0424605	0.522361	0.0112581	1.2598	0.0347245	46.0238	1.59521	0.639301	0.0173539	0.783169	3186.27	68.2452	4304.92	31.656	3909.89	34.4585	1840.84	72.5798	25.9854
44	Y	AK1-Lh-01	AK1-Lh-01-apa - 21	28.1404	60.6607	2.15564	69.6357	12.8183	22.2239	29.1786	2.12118	0.0483851	0.364887	0.00569359	1.0024	0.0161427	23.7075	0.655199	0.471435	0.0107536	0.825365	2489.85	47.1129	3769.64	23.6728	3256.44	26.9324	1844.76	46.4943	33.9499
45	Y	AK1-Lh-01	AK1-Lh-01-apa - 103	48.1052	43.4669	0.90358	68.2498	139.669	b.d.l.	14.3136	2.56635	0.0563172	0.239581	0.00309184	0.512154	0.0053363	12.866	0.32754	0.389658	0.00855082	0.861991	2121.24	39.6665	3116.48	20.5442	2669.89	23.9897	1845.27	40.9712	31.9346
46	Y	AK1-Lh-01	AK1-Lh-01-apa - 149	111.965	168.993	1.50933	103.033	21.4729	15.0202	19.4995	2.41086	0.0526041	0.282629	0.00397282	0.680786	0.00712619	16.1566	0.419352	0.414789	0.00905055	0.840657	2236.78	41.2389	3376.81	21.9246	2886.11	24.8235	1847.05	41.7354	33.7606
47	Y	AK1-Lh-01	AK1-Lh-01-apa - 8	48.4944	30.4606	0.628126	103.999	14.2681	14.8807	20.6362	2.37681	0.052571	0.292164	0.00416412	0.579831	0.00643189	16.941	0.445764	0.420732	0.0093059	0.840595	2263.8	42.2251	3428.47	22.145	2931.5	25.2335	1847.17	42.5168	33.9704
48	Y	AK1-Lh-01	AK1-Lh-01-apa - 84	84.0949	28.0853	0.333972	210.158	63.2377	7.36388	8.21065	2.74868	0.0595512	0.186567	0.00251788	0.287708	0.00315721	9.35443	0.238772	0.363811	0.00788209	0.848791	2000.21	37.2572	2711.39	22.2591	2373.37	23.4187	1849.41	40.0489	26.2294
49	Y	AK1-Lh-01	AK1-Lh-01-apa - 3	7.41173	1.89316	0.255427	13.5004	32.9367	b.d.l.	44.3028	1.66781	0.0548024	0.490833	0.0127826	1.05317	0.0261869	40.5595	1.70056	0.599588	0.0197018	0.783705	3028.18	79.4031	4213.25	38.4487	3784.46	41.5714	1850.45	81.0235	28.1273
50	Y	AK1-Lh-01	AK1-Lh-01-apa - 28	39.0663	46.2044	1.18272	78.6233	28.065	19.6835	24.2541	2.26813	0.0511812	0.321481	0.00484119	0.744923	0.00867734	19.5341	0.529937	0.440892	0.00994891	0.831788	2354.63	44.5112	3576.24	23.1497	3068.58	26.2104	1850.79	44.3984	34.159
51	Y	AK1-Lh-01	AK1-Lh-01-apa - 172	28.421	47.2044	1.6609	99.0303	13.3843	15.6273	23.7724	2.28252	0.0540399	0.317314	0.00422444	0.837378	0.0111433	19.1593	0.520404	0.438112	0.0103725	0.871644	2342.18	46.4962	3556.17	20.4948	3049.87	26.2175	1851.09	45.7312	34.1376
52	Y	AK1-Lh-01	AK1-Lh-01-apa - 68	68.9486	19.8474	0.287858	136.552	27.7156	11.3333	15.9812	2.51581	0.0548937	0.251499	0.00337162	0.468037	0.00568824	13.7773	0.35282	0.397486	0.00867293	0.852029	2157.45	40.0076	3193.51	21.2091	2734.52	24.2477	1851.16	41.141	32.4427
53	Y	AK1-Lh-01	AK1-Lh-01-apa - 93	69.9915	48.5561	0.693743	217.132	50.2596	7.12736	11.424	2.65224	0.0593682	0.212904	0.00346502	0.39744	0.00461983	11.0631	0.306176	0.37704	0.00843973	0.808812	2062.44	39.5099	2927.06	26.3264	2528.46	25.7772	1851.45	41.9146	29.5387
54	Y	AK1-Lh-01	AK1-Lh-01-apa - 51	123.102	68.9973	0.560487	106.35	76.6875	14.5517	12.1992	2.62896	0.0581499	0.219215	0.00289235	0.425798	0.00571839	11.4919	0.295976	0.380378	0.00841357	0.858813	2078.05	39.2921	2974.21	21.256	2563.92	24.0625	1852.08	41.2315	30.1309
55	Y	AK1-Lh-01	AK1-Lh-01-apa - 16	25.8327	29.3503	1.13617	85.3983	26.3563	18.1219	28.0407	2.15463	0.0499608	0.353045	0.0058954	0.818794	0.0106637	22.5821	0.645277	0.464118	0.0107618	0.811474	2457.71	47.3844	3719.5	25.4188	3209.1	27.7909	1852.11	47.2337	33.9236
56	Y	AK1-Lh-01	AK1-Lh-01-apa - 144	390.374	139.521	0.357403	434.773	109.887	3.55951	4.03658	2.87322	0.0606393	0.149713	0.00151869	0.16462	0.00172294	7.18122	0.168157	0.348042	0.00734544	0.901297	1925.24	35.1267	2341.88	17.3532	2134.17	20.8732	1853.4	38.765	17.7909
57	Y	AK1-Lh-01	AK1-Lh-01-apa - 11	22.6713	4.41379	0.194686	53.024	122.509	b.d.l.	10.1225	2.69089	0.0647597	0.200796	0.0060618	0.265408	0.00881446	10.284	0.397043	0.371624	0.0089436	0.623354	2037.04	42.0341	2831.94	49.2456	2460.67	35.7423	1854.36	46.5008	28.0692
58	Y	AK1-Lh-01	AK1-Lh-01-apa - 165	22.7219	60.8999	2.68022	49.9776	5.67291	30.9654	41.1324	1.76247	0.0453366	0.463066	0.00755948	1.34937	0.0179968	36.21	1.10318	0.567387	0.0145951	0.844323	2897.08	60.0291	4127.06	24.2219	3672.21	30.1124	1854.43	58.0998	29.8028
59	S	AK1-Lh-01	AK1-Lh-01-apa - 140	59.6541	101.186	1.69622	84.0999	8.9545	18.4017	25.6944	2.22461	0.0514349	0.332259	0.00491814	1.07545	0.0104907	20.584	0.565095	0.449517	0.0103932	0.842192	2393.11	46.2224	3626.84	22.6746	3119.21	26.5901	1855.13	45.7383	34.0169
60	S	AK1-Lh-01	AK1-Lh-01-apa - 67	33.6366	50.301	1.49542	96.8881	27.0902	15.9728	28.8642	2.12968	0.0482345	0.358962	0.00499229	1.06652	0.0114098	23.2296	0.617394	0.469555	0.0106348	0.852164	2481.61	46.6521	3744.78	21.1343	3236.61	25.8786	1855.52	45.6245	33.7316
61	S	AK1-Lh-01	AK1-Lh-01-apa - 105	18.3398	40.4372	2.20488	66.7979	16.1888	23.1681	36.9729	1.88691	0.0460888	0.427552	0.0063217	1.16067	0.0147187	31.2281	0.89163	0.529968	0.0129448	0.855471	2741.32	54.5432	4008.25	22.0947	3526.26	28.099	1855.65	52.3935	31.6081
62	S	AK1-Lh-01	AK1-Lh-01-apa - 42	177.392	113.005	0.637035	220.722	51.6685	7.01145	9.4859	2.7098	0.0575238	0.19485	0.00231235	0.33738	0.0031141	9.90989	0.241009	0.369032	0.00783384	0.872863	2024.84	36.8879	2782.8	19.4448	2426.43	22.4344	1855.8	39.3811	27.2372
63	S	AK1-Lh-01	AK1-Lh-01-apa - 151	100.11	119.316	1.19185	100.369	27.7327	15.4189	20.1934	2.38917	0.0521057	0.285262	0.00412964	0.651817	0.00725961	16.4552	0.430739	0.418555	0.0091283	0.833155	2253.92	41.4828	3391.27	22.5553	2903.63	25.0616	1856.45	42.1067	33.5377
64	S	AK1-Lh-01	AK1-Lh-01-apa - 72	56.3627	33.1339	0.587869	91.9871	19.538	16.8239	18.9115	2.42747	0.0527053	0.274133	0.00367921	0.62659	0.00564706	15.5637	0.397268	0.411951	0.00894428	0.850607	2223.84	40.8366	3329.12	21.0094	2850.4	24.3579	1857.24	41.5162	33.2006
65	S	AK1-Lh-01	AK1-Lh-01-apa - 120	32.4792	19.4971	0.600296	92.9999	26.9892	16.6407	20.4734	2.38071	0.055295	0.287336	0.00432098	0.595572	0.00767665	16.6337	0.460248	0.420043	0.00975604	0.839417	2260.67	44.2891	3402.55	23.4103	2913.96	26.508	1857.32	44.7624	33.5594
66	S	AK1-Lh-01	AK1-Lh-01-apa - 83	56.1549	14.2579	0.253903	152.734	32.4812	10.1325	12.3989	2.62232	0.0561764	0.21855	0.00331081	0.338815	0.00456219	11.4861	0.301367	0.381342	0.00816927	0.816478	2082.55	38.1246	2969.31	24.4156	2563.45	24.5123	1858.35	40.3348	29.8643
67	S	AK1-Lh-01	AK1-Lh-01-apa - 44	118.929	74.2856	0.624623	144.572	21.6044	10.7046	15.2319	2.53747	0.0544529	0.242414	0.00288946	0.462948	0.00593034	13.1663	0.323202	0.394094	0.00845707	0.8742	2141.79	39.1067	3135.17	18.9461	2691.64	23.1698	1858.76	40.3756	31.6853
68	S	AK1-Lh-01	AK1-Lh-01-apa - 168	24.2802	38.6761	1.5929	73.4026	9.31295	21.0834	28.4811	2.14072	0.0514411	0.354219	0.00599727	0.889347	0.0116094	22.8044	0.670344	0.467133	0.0112251	0.817468	2470.98	49.3229	3724.56	25.7636	3218.63	28.6013	1860.43	49.0133	33.6572
69	S	AK1-Lh-01	AK1-Lh-01-apa - 108	16.7123	44.9024	2.6868	46.5183	12.0575	33.2682	39.0254	1.82508	0.045594	0.443574	0.00674199	1.26804	0.0140435	33.4959	0.979499	0.547922	0.0136882	0.854308	2816.53	57.0068	4063.13	22.6374	3595.31	28.8392	1860.83	54.794	30.6809
70	S	AK1-Lh-01	AK1-Lh-01-apa - 4	17.3925	41.516	2.38701	35.5156	4.10184	43.5746	51.356	1.456	0.0395553	0.548205	0.0126129	1.40764	0.025305	51.8905	1.84733	0.686813	0.0186588	0.763108	3370.45	71.3102	4375.71	33.6633	4029.27	35.4792	1860.85	80.7629	22.9737
71	S	AK1-Lh-01	AK1-Lh-01-apa - 157	66.4019	69.8266	1.05157	95.3473	20.8253	16.231	19.3675	2.41344	0.0534693	0.276632	0.00378254	0.627355	0.00676684	15.7969	0.411268	0.414347	0.00917979	0.850976	2234.76	41.8409	3343.32	21.3811	2864.6	24.8663	1861.19	42.4928	33.1573
72	S	AK1-Lh-01	AK1-Lh-01-apa - 75	48.8938	36.3598	0.743648	93.153	15.353	16.6133	20.8953	2.36767	0.0517302	0.289462	0.00374531	0.696716	0.00686494	16.8491	0.427839	0.422356	0.0092279	0.860438	2271.17	41.8233	3414.02	20.1252	2926.29	24.3432	1861.6	42.0987	33.4753
73	S	AK1-Lh-01	AK1-Lh-01-apa - 25	30.2959	49.1678	1.62292	69.0271	11.5558	22.4199	34.4323	1.96238	0.045747	0.403985	0.00537006	1.01351	0.0124131	28.3719	0.761374	0.509585	0.0118794	0.868699	2654.86	50.73	3923.3	19.9682	3432.03	26.3265	1863.01	48.6835	32.331
74	S	AK1-Lh-01	AK1-Lh-01-apa - 129	64.2346	27.9052	0.434427	168.486	43.5804	9.18521	12.7703	2.61067	0.0561738	0.219824	0.00306475	0.39219	0.00424543	11.6046	0.29753	0.383044	0.00824197	0.839231	2090.49	38.4165	2978.68	22.4519	2573.04	23.9725	1863.38	40.5202	29.8184
75	S	AK1-Lh-01	AK1-Lh-01-apa - 7	27.9475	10.4606	0.374295	84.099	26.1796	18.4019	22.9847	2.30495	0.055171	0.306566	0.00598785	0.564816	0.009807	18.3303	0.566291	0.433849	0.0103845	0.77478	2323.04	46.6885	3503.03	30.1829	3007.23	29.7547	1863.52	47.8851	33.6846
76	S	AK1-Lh-01	AK1-Lh-01-apa - 86	46.7626	44.5716	0.953145	204.88	119.593	7.55361	14.5271	2.55788	0.0566222	0.23404	0.00364631	0.535556	0.00622759	12.61	0.341345	0.390948	0.00865416	0.817764	2127.22	40.1086	3079.17	24.8784	2650.97	25.4716	1865.33	42.0775	30.9156
77	S	AK1-Lh-01	AK1-Lh-01-apa - 81	30.6098	32.6189	1.06563	112.706	63.2539	13.7311	26.6462	2.19515	0.0630857	0.336924	0.00892716	0.832708	0.0167861	21.1531	0.826853	0.455549	0.0130919	0.735211	2419.88	57.9835	3648.19	40.5281	3145.63	37.9163	1865.94	60.0232	33.6691
78	S	AK1-Lh-01	AK1-Lh-01-apa - 18	43.169	33.4698	0.775321	118.843	59.7178	13.022	16.5767	2.49632	0.0698888	0.250663	0.00638576	0.510395	0.0106096	13.8387	0.523831	0.40059	0.0112152	0.739626	2171.75	51.6206	3188.25	40.3204	2738.73	35.8596	1867.6	54.5246	31.8825
79	S	AK1-Lh-01	AK1-Lh-01-apa - 54	40.8526	56.7613	1.38942	165.769	148.552	9.33574	24.4922	2.25944	0.0687967	0.317993	0.00931546	0.806979	0.0154802	19.3965	0.819552	0.442587	0.0134761	0.720631	2362.21	60.2219	3559.46	45.0868	3061.75	40.8211	1867.81	62.866	33.6357
80	S	AK1-Lh-01	AK1-Lh-01-apa - 66	32.9253	11.9879	0.364094	55.7831	5.34506	27.7428	32.7871	2.01122	0.0448763	0.38858	0.00539092	0.817685	0.00841559	26.6274	0.699616	0.497212	0.0110943	0.849232	2601.8	47.7686	3864.79	20.9179	3369.86	25.7184	1867.99	46.7131	32.6794
81	S	AK1-Lh-01	AK1-Lh-01-apa - 40	69.4451	63.034	0.907681	69.3908	20.9776	22.3024	22.9831	2.30448	0.0510802	0.304723	0.00438479	0.655102	0.00691685	18.2238	0.481595	0.433938	0.00961852	0.838758	2323.45	43.2417	3493.7	22.2511	3001.62	25.4427	1869.09	43.5382	33.4961
82	S	AK1-Lh-01	AK1-Lh-01-apa - 124	61.6497	26.549	0.430643	267.958	71.4145	5.77546	11.0236	2.66224	0.0575883	0.202524	0.00255195	0.325517	0.00434983	10.4842	0.262461	0.375623	0.0081253	0.864086	2055.81	38.077	2845.91	20.5292	2478.52	23.2097	1869.85	40.5822	27.7628
83	S	AK1-Lh-01	AK1-Lh-01-apa - 19	10.9336	24.3305	2.22529	35.2134	24.0527	43.9485	34.4403	1.96158	0.051707	0.402063	0.00824618	1.10129	0.0178406	28.2485	0.943469	0.509794	0.0134381	0.789243	2655.75	57.3787	3916.14	30.8234	3427.76	32.7646	1870.12	57.7015	32.1845
84	S	AK1-Lh-01	AK1-Lh-01-apa - 6	38.704	53.6242	1.3855	97.5151	24.3031	15.8702	26.2334	2.2071	0.0495377	0.331972	0.00495088	0.803287	0.0102282	20.7294	0.55861	0.453084	0.0101694	0.832899	2408.95	45.1157	3625.52	22.8473	3126.03	26.1088	1870.51	45.0468	33.5558
85	S	AK1-Lh-01	AK1-Lh-01-apa - 48	58.9662	65.9124	1.1178	93.8766	20.1153	16.4852	21.6156	2.34525	0.0517915	0.292562	0.00412287	0.671668	0.00768721	17.1923	0.450386	0.426394	0.00941629	0.842985	2289.44	42.5564	3430.58	21.8923	2945.63	25.1429	1870.61	43.0542	33.2638
86	S	AK1-Lh-01	AK1-Lh-01-apa - 148	63.9804	193.803	3.02909	61.9806	24.5615	24.9688	31.6013	2.04643	0.0463825	0.377555	0.00517955	1.11589	0.0102567	25.4266	0.67364	0.488655	0.0110754	0.855494	2564.85	47.9613	3821.33	20.7426	3324.74	25.8887	1871.16	46.7979	32.8806
87	S	AK1-Lh-01	AK1-Lh-01-apa - 162	33.4068	37.3776	1.11886	76.3086	12.1574	20.2805	28.7483	2.13163	0.0474984	0.352631	0.0048765	0.805834	0.00967738	22.799	0.597906	0.469126	0.0104534	0.84967	2479.72	45.8694	3717.72	21.0529	3218.4	25.515	1873.1	45.2326	33.2998
88	S	AK1-Lh-01	AK1-Lh-01-apa - 35	40.9072	111.579	2.72761	40.5991	4.28232	38.1186	46.704	1.59444	0.0450513	0.505908	0.00880947	1.34361	0.018022	43.7291	1.45137	0.62718	0.0177212	0.851318	3138.43	70.2089	4257.85	25.6436	3859.09	32.9588	1873.25	67.9688	26.2909
89	S	AK1-Lh-01	AK1-Lh-01-apa - 80	25.2429	76.1677	3.01739	61.8433	15.1437	25.0242	33.4581	1.99064	0.0516601	0.392566	0.00836774	1.35263	0.0299357	27.1785	0.912739	0.50235	0.0130367	0.772752	2623.89	55.9405	3880.17	32.1075	3389.91	32.9012	1874.08	56.997	32.3769
90	S	AK1-Lh-01	AK1-Lh-01-apa - 171	48.239	48.6121	1.00773	92.0196	10.8736	16.8179	21.0526	2.36176	0.057903	0.286579	0.00646556	0.648014	0.00969398	16.723	0.557176	0.423413	0.0103808	0.735846	2275.96	47.0137	3398.44	35.1326	2919.09	31.9322	1874.12	49.3058	33.0294
91	S	AK1-Lh-01	AK1-Lh-01-apa - 97	14.492	46.0292	3.17617	52.2809	17.9649	29.6012	38.1266	1.85092	0.0440769	0.432221	0.00735201	1.25229	0.0154958	32.1829	0.94182	0.540272	0.0128658	0.813731	2784.59	53.8477	4024.47	25.3931	3555.91	28.8271	1874.93	53.8963	30.8086
92	S	AK1-Lh-01	AK1-Lh-01-apa - 134	25.3992	48.6029	1.91356	49.9028	13.8071	31.0119	39.7048	1.80354	0.0435122	0.445109	0.00592955	1.21937	0.0122547	34.0132	0.937388	0.554466	0.0133771	0.875414	2843.72	55.4764	4068.27	19.8347	3610.42	27.1908	1877.27	52.8603	30.1001
93	S	AK1-Lh-01	AK1-Lh-01-apa - 63	60.9821	38.1007	0.624785	106.468	19.3614	14.5356	19.001	2.42277	0.0554168	0.267776	0.00482219	0.595255	0.00724044	15.2323	0.443438	0.412751	0.00944099	0.78571	2227.49	43.0801	3292.34	28.2697	2829.88	27.7454	1877.82	44.8383	32.3434
94	S	AK1-Lh-01	AK1-Lh-01-apa - 95	33.4832	34.298	1.02433	105.556	25.6091	14.6612	20.3133	2.38343	0.0527617	0.278709	0.00443785	0.611695	0.00791018	16.1159	0.439458	0.419563	0.00928781	0.811806	2258.5	42.1777	3355.01	24.8764	2883.69	26.0762	1878.7	43.4119	32.6829
95	S	AK1-Lh-01	AK1-Lh-01-apa - 39	26.8634	69.7569	2.59672	20.7384	51.1824	b.d.l.	48.8226	1.53064	0.0414572	0.522538	0.00894929	1.38246	0.0206349	47.0491	1.50771	0.653322	0.0176951	0.845202	3241.17	68.9972	4305.42	25.1549	3931.79	31.8717	1879.94	68.4243	24.7189
96	S	AK1-Lh-01	AK1-Lh-01-apa - 123	31.2147	26.2868	0.84213	66.2591	9.42494	23.3565	31.9172	2.03618	0.0494449	0.37743	0.00598716	0.866655	0.0135647	25.5462	0.740976	0.491116	0.0119259	0.837199	2575.5	51.5592	3820.83	23.9856	3329.33	28.3494	1880.88	50.7019	32.5931
97	S	AK1-Lh-01	AK1-Lh-01-apa - 58	28.7742	30.2165	1.05012	44.599	3.13757	34.6999	40.6939	1.7736	0.0407802	0.452356	0.00618443	1.07292	0.0110852	35.1504	0.940289	0.563824	0.012964	0.859534	2882.41	53.4414	4092.31	20.3267	3642.88	26.4165	1882.08	52.0107	29.565
98	S	AK1-Lh-01	AK1-Lh-01-apa - 71	47.662	45.8184	0.96132	150.34	32.026	10.2938	20.2918	2.38362	0.0523974	0.276951	0.00427132	0.737777	0.0110035	16.013	0.429994	0.419529	0.00922219	0.818618	2258.34	41.8807	3345.12	24.1129	2877.57	25.6687	1883.33	43.1162	32.4885
99	S	AK1-Lh-01	AK1-Lh-01-apa - 130	19.4086	32.6125	1.68031	47.9092	5.36018	32.3023	45.6878	1.62416	0.0413254	0.494871	0.00730991	1.28056	0.0163683	41.9921	1.23545	0.615701	0.015666	0.864828	3092.79	62.5068	4225.34	21.793	3818.87	29.1867	1883.45	60.3854	26.8038
100	S	AK1-Lh-01	AK1-Lh-01-apa - 138	66.9725	56.5567	0.844476	108.041	20.7521	14.324	18.7221	2.43036	0.0542056	0.262781	0.00405959	0.57033	0.007063	14.9015	0.404295	0.411461	0.009177	0.82206	2221.6	41.9137	3262.75	24.3071	2808.97	25.8217	1885.35	43.427	31.9103
101	S	AK1-Lh-01	AK1-Lh-01-apa - 94	53.5674	53.4679	0.998142	126.658	34.8892	12.2186	16.132	2.50772	0.0576379	0.240216	0.00392047	0.497625	0.00913933	13.2017	0.372145	0.398768	0.00916535	0.815353	2163.36	42.2404	3120.69	25.9723	2694.18	26.6135	1886.23	44.3699	30.6767
102	S	AK1-Lh-01	AK1-Lh-01-apa - 59	14.1303	25.2208	1.78487	47.5128	12.0713	32.5718	51.7185	1.44361	0.0387518	0.545909	0.00942473	1.37902	0.0189617	52.1165	1.66335	0.692707	0.0185947	0.841069	3392.93	70.8181	4369.57	25.2684	4033.6	31.8073	1886.96	72.0976	22.3509
103	S	AK1-Lh-01	AK1-Lh-01-apa - 153	43.5896	124.141	2.84796	56.6826	14.0907	27.3026	35.811	1.91919	0.0475845	0.408948	0.00707403	1.17665	0.0136357	29.3668	0.887814	0.521053	0.012919	0.820128	2703.65	54.7537	3941.63	25.9553	3465.86	29.6946	1887.68	54.3375	31.408
104	S	AK1-Lh-01	AK1-Lh-01-apa - 145	66.908	91.4726	1.36714	83.8154	12.3022	18.4641	28.8915	2.12602	0.0503384	0.349244	0.00600405	0.833043	0.0149617	22.6395	0.66244	0.470363	0.0111369	0.809196	2485.15	48.8278	3703.02	26.1981	3211.58	28.4611	1888.33	49.1512	32.8885
105	S	AK1-Lh-01	AK1-Lh-01-apa - 89	17.9937	43.3377	2.4085	68.5693	12.1836	22.5696	28.9321	2.12478	0.0506188	0.349485	0.00587101	1.06408	0.0137432	22.6684	0.660795	0.470638	0.0112121	0.817247	2486.36	49.1481	3704.07	25.598	3212.82	28.3557	1888.68	49.2641	32.8749
106	S	AK1-Lh-01	AK1-Lh-01-apa - 115	41.0468	29.742	0.724588	108.966	16.8934	14.2025	18.5647	2.4347	0.0536366	0.260153	0.00375059	0.565395	0.00676049	14.7261	0.387711	0.410728	0.00904834	0.83675	2218.25	41.3476	3246.92	22.712	2797.71	25.0383	1889.04	42.808	31.6815
107	S	AK1-Lh-01	AK1-Lh-01-apa - 22	27.7631	78.4561	2.82591	61.7338	9.09033	25.0686	32.1448	2.02853	0.0548635	0.37645	0.00868823	1.14773	0.0211467	25.576	0.909349	0.492968	0.0133328	0.760685	2583.51	57.5706	3816.9	34.906	3330.47	34.7568	1891.04	59.1937	32.314
108	S	AK1-Lh-01	AK1-Lh-01-apa - 96	22.1294	119.195	5.38629	46.3974	8.5119	33.3549	42.7851	1.71033	0.0417157	0.467766	0.00652458	1.53002	0.017074	37.6923	1.05905	0.584681	0.0142606	0.868074	2967.82	58.013	4142.04	20.6777	3711.88	27.799	1892.47	55.9192	28.3488
109	S	AK1-Lh-01	AK1-Lh-01-apa - 30	86.6158	94.5553	1.09166	93.4562	15.8937	16.5594	22.0541	2.33	0.0544027	0.288871	0.00506721	0.627643	0.010776	17.0866	0.498994	0.429184	0.0100209	0.79951	2302.04	45.2007	3410.84	27.2904	2939.71	28.0207	1893	46.592	32.5082
110	S	AK1-Lh-01	AK1-Lh-01-apa - 111	12.6183	29.1568	2.31068	39.6948	4.22248	38.9869	53.2497	1.3974	0.0357733	0.557577	0.00914948	1.42581	0.0194397	54.9908	1.67214	0.715615	0.0183197	0.841892	3479.59	68.8388	4400.5	23.9772	4087.11	30.333	1894.49	71.5346	20.9273
111	S	AK1-Lh-01	AK1-Lh-01-apa - 69	20.9726	20.2266	0.964434	65.7486	19.2308	23.5378	39.7315	1.80139	0.0463467	0.440666	0.0078076	1.10456	0.0194882	33.7138	1.05318	0.555126	0.0142824	0.8236	2846.46	59.206	4053.33	26.4038	3601.7	30.815	1895.49	58.7559	29.7749
112	S	AK1-Lh-01	AK1-Lh-01-apa - 37	28.781	60.4913	2.10178	43.096	5.81873	35.9101	47.1814	1.57838	0.0374524	0.50379	0.00753255	1.28245	0.0152168	43.9891	1.23373	0.633562	0.0150334	0.846046	3163.66	59.3271	4251.68	22.0264	3864.98	27.8517	1900.83	59.7102	25.5902
113	S	AK1-Lh-01	AK1-Lh-01-apa - 49	41.9509	23.3078	0.555598	109.906	29.8853	14.081	24.3561	2.26033	0.0543827	0.30574	0.00615091	0.583945	0.00809346	18.6418	0.584653	0.442414	0.0106443	0.767149	2361.44	47.5724	3498.86	31.0979	3023.47	30.2326	1902.29	49.415	32.5083
114	S	AK1-Lh-01	AK1-Lh-01-apa - 52	36.7316	49.84	1.35687	79.3209	10.4646	19.5104	31.2762	2.05351	0.046512	0.365559	0.00542341	0.897134	0.0103147	24.5339	0.664288	0.486972	0.0110299	0.836524	2557.56	47.8185	3772.43	22.5038	3289.85	26.4221	1902.73	47.6209	32.2039
115	S	AK1-Lh-01	AK1-Lh-01-apa - 169	44.3175	22.1657	0.500158	123.268	16.3548	12.5546	20.1159	2.38673	0.0525681	0.267989	0.00382708	0.503295	0.00691595	15.4746	0.406202	0.418983	0.00922815	0.839062	2255.86	41.9239	3293.59	22.416	2844.92	25.0407	1905.31	43.3656	31.5075
116	S	AK1-Lh-01	AK1-Lh-01-apa - 166	16.1087	41.4689	2.57432	63.0585	13.9301	24.542	44.6798	1.65271	0.0393478	0.480691	0.00735289	1.36931	0.0135116	40.0843	1.13433	0.605066	0.0144055	0.841318	3050.22	57.8581	4182.39	22.6233	3772.78	28.0416	1907	57.8999	27.07
117	S	AK1-Lh-01	AK1-Lh-01-apa - 38	47.1989	245.272	5.19657	77.4046	17.431	19.9934	32.0979	2.0284	0.0476823	0.370777	0.00569241	1.55746	0.0284646	25.1921	0.70731	0.492999	0.0115891	0.837255	2583.64	50.0399	3793.92	23.2548	3315.69	27.4268	1909.34	49.7323	31.9005
118	S	AK1-Lh-01	AK1-Lh-01-apa - 65	31.0505	62.3451	2.00786	63.0158	10.5117	24.5586	37.3243	1.87209	0.0441165	0.415573	0.00592276	1.32844	0.0151965	30.5933	0.842537	0.534162	0.0125877	0.855681	2758.96	52.8937	3965.73	21.3528	3506.06	27.0849	1911.73	51.749	30.4298
119	S	AK1-Lh-01	AK1-Lh-01-apa - 161	75.7647	45.5783	0.601577	147.918	20.4899	10.4624	16.8255	2.48394	0.0534933	0.235675	0.00322172	0.44943	0.00476691	13.0761	0.333545	0.402586	0.00866994	0.844271	2180.93	39.8484	3090.28	21.8089	2685.16	24.0648	1916.02	42.0932	29.426
120	S	AK1-Lh-01	AK1-Lh-01-apa - 163	38.3234	70.4004	1.83701	43.2683	20.3486	35.7671	25.6535	2.21974	0.049077	0.310752	0.00439136	0.920623	0.00896557	19.2938	0.506261	0.450503	0.0099603	0.842592	2397.49	44.2669	3523.96	21.8045	3056.62	25.3357	1922.1	44.9915	31.9662
121	S	AK1-Lh-01	AK1-Lh-01-apa - 20	51.8252	56.3864	1.08801	124.289	31.1811	12.4515	21.2204	2.35143	0.0523578	0.269685	0.00348897	0.60773	0.00671036	15.8063	0.407044	0.425274	0.00946931	0.864648	2284.38	42.8297	3303.49	20.2916	2865.16	24.5971	1929.01	44.2538	30.8495
122	S	AK1-Lh-01	AK1-Lh-01-apa - 132	49.6286	48.798	0.983262	134.672	71.6967	11.4915	20.3447	2.37712	0.0537432	0.260505	0.00403257	0.586101	0.0095878	15.1033	0.413831	0.420676	0.00951085	0.825123	2263.55	43.1568	3249.06	24.3824	2821.77	26.0997	1933.47	45.2591	30.3321
123	S	AK1-Lh-01	AK1-Lh-01-apa - 56	1.28645	38.8137	30.1712	-5.06316	4.58726	b.d.l.	23.6121	2.27926	0.122617	0.288012	0.0228361	4.5033	0.166515	17.415	1.66865	0.43874	0.0236029	0.561457	2345	105.764	3406.21	123.398	2957.98	92.2604	1937.28	122.816	31.1553
124	S	AK1-Lh-01	AK1-Lh-01-apa - 99	26.9214	35.4217	1.31575	109.782	37.8155	14.0969	26.7484	2.18544	0.0523398	0.314842	0.00593476	0.74737	0.012281	19.8545	0.605121	0.457574	0.0109586	0.785798	2428.84	48.4675	3544.13	29.0433	3084.3	29.4709	1939.89	50.3348	31.4686
125	S	AK1-Lh-01	AK1-Lh-01-apa - 125	20.1247	22.849	1.13537	69.2187	14.2964	22.3578	29.9443	2.08917	0.0534681	0.339927	0.00639647	0.849182	0.012672	22.4243	0.712332	0.478659	0.0122503	0.805669	2521.42	53.4081	3661.76	28.7558	3202.29	30.8873	1950.45	54.6571	31.1417
126	S	AK1-Lh-01	AK1-Lh-01-apa - 34	34.4171	85.4243	2.48203	23.8877	83.916	b.d.l.	28.745	2.12422	0.0535112	0.326903	0.00804144	0.934517	0.0130094	21.2092	0.746759	0.47076	0.0118589	0.715464	2486.89	51.9792	3601.93	37.747	3148.2	34.154	1958.47	55.9531	30.9566
127	S	AK1-Lh-01	AK1-Lh-01-apa - 117	34.0955	12.9035	0.378452	117.505	142.604	b.d.l.	9.953	2.68356	0.0641948	0.156742	0.00354887	0.205932	0.0044064	8.0497	0.265136	0.372639	0.00891407	0.726271	2041.81	41.8643	2420.05	38.4208	2236.62	29.757	1966.26	47.7573	15.6297
a Decay constants of Jaffey et al. (1971) used, 238U/235U = 137.818 (Hiess et al., 2012). b.d.l, below detection; #N/A, not available. Uncertainties quoted without components related to systematic error unless otherwise stated.
Total extra systematic uncertainties: 206Pb/238U = 0.11%, 207Pb/206Pb = 0.14% (2σ).
b I = Magmatic, M = Metamorphic, X = Inherited, P = Concordant but with interpreted loss of radiogenic Pb, S = Detrital, Y = Youngest detrital, D = Discordant or high common-Pb (f206 > 1%)
c Concentration uncertainty ~20%.
d Data not corrected for common Pb.
e Free regressed through main data, with 207Pb/206Pb ordinate intercept and lower concordia intercept used.
f Discordance calculated as 100*([206Pb-238U age-207Pb-206Pb age]/207Pb-206Pb age).

## Sheet: Zircon U-Pb
August to September 2022, Curtin Universitya											Data for Tera-Wasserburg plotd						Data for Wetherill plotd							Datesd						Disc. (%)e
#	Date	Groupb	Sample	Spot	U (ppm)c	Th (ppm)c	Th/U	206Pb/204Pb	± 2σ	f206 (%)	238U/206Pb	± 2σ	207Pb/206Pb	± 2σ	208Pb/206Pb	± 2σ	207Pb/235U	± 2σ	206Pb/238U	± 2σ	Rho	208Pb/232U	± 2 s.e.	206Pb/238U Age (Ma)	± 2σ	207Pb/206Pb Age (Ma)	± 2σ	207Pb/235U Age (Ma)	± 2σ
1	2022-08-26	D	AK01-Lh01	AK01-Lh01-zrc - 108.d	231.573	393.787	1.70049	-247.189	675.67	b.d.l.	3.77284	0.0492575	0.099629	0.0023277	0.386057	0.00456754	3.63934	0.0974035	0.265052	0.00346046	0.487811	0.0804072	0.000882485	1515.64	17.6338	1616.33	43.5025	1558.18	21.3212	6.22967
2	2022-08-26	D	AK01-Lh01	AK01-Lh01-zrc - 5.d	94.6366	98.5181	1.04101	-108.734	247.647	b.d.l.	3.60221	0.0453283	0.101767	0.00264137	0.247274	0.00381382	3.89355	0.112307	0.277608	0.00349327	0.436253	0.0860386	0.00118526	1579.3	17.626	1655.77	48.0827	1612.35	23.3072	4.61825
3	2022-08-26	D	AK01-Lh01	AK01-Lh01-zrc - 89.d	153.549	267.442	1.74174	366.266	1028.03	b.d.l.	3.48552	0.0622045	0.104654	0.00261827	0.402944	0.00572674	4.13804	0.127167	0.286901	0.00512019	0.580727	0.0875988	0.00170067	1626.02	25.6484	1707.42	46.0442	1661.85	25.1361	4.76713
4	2022-09-01	D	AK01-Lh01	AK1-Lh01-day2 - 212.d	210.007	193.782	0.922742	792.242	705.835	1.98786	3.54352	0.147077	0.104681	0.00155412	0.209234	0.00262098	4.07136	0.17947	0.282205	0.0117131	0.941578	0.0853554	0.00104586	1602.46	58.8906	1707.9	27.3217	1648.59	35.9483	6.17358
5	2022-09-01	D	AK01-Lh01	AK1-Lh01-day2 - 248.d	54.0453	100.644	1.86221	-133.802	114.027	b.d.l.	3.4738	0.146831	0.106329	0.00279897	0.430393	0.008456	4.21843	0.210056	0.287869	0.0121677	0.848844	0.0867774	0.00144667	1630.87	60.907	1736.58	48.2696	1677.61	40.8941	6.08703
6	2022-09-01	D	AK01-Lh01	AK1-Lh01-day2 - 230.d	528.226	343.421	0.65014	-519.092	1000.69	b.d.l.	3.36162	0.138929	0.108135	0.00101087	0.14247	0.00110019	4.43328	0.187847	0.297476	0.012294	0.975359	0.0880618	0.000930712	1678.78	61.0839	1767.41	17.076	1718.58	35.1192	5.01493
7	2022-09-01	D	AK01-Lh01	AK1-Lh01-day2 - 412.d	111.257	92.6883	0.833102	-181.158	218.838	b.d.l.	3.37663	0.142587	0.108369	0.00188845	0.209068	0.00325769	4.42312	0.202056	0.296153	0.0125058	0.924383	0.097936	0.00129933	1672.2	62.1996	1771.36	31.8159	1716.68	37.849	5.59788
8	2022-09-01	D	AK01-Lh01	AK1-Lh01-day2 - 111.d	302.813	253.699	0.837808	1832.03	1574.47	0.848348	3.352	0.140588	0.110814	0.00193973	0.203689	0.00290768	4.55615	0.207066	0.298329	0.0125123	0.922852	0.0948261	0.00131025	1683.02	62.1277	1812	31.7992	1741.29	37.8587	7.11807
9	2022-08-26	D	AK01-Lh01	AK01-Lh01-zrc - 40.d	241.995	188.765	0.780035	-999.447	556.164	b.d.l.	3.20762	0.0329896	0.111075	0.00263471	0.182899	0.00379487	4.77244	0.123385	0.311758	0.00320635	0.397805	0.0939728	0.000917116	1749.35	15.7571	1816.27	43.0683	1780.06	21.707	3.68429
10	2022-09-01	D	AK01-Lh01	AK1-Lh01-day2 - 266.d	196.538	111.75	0.568595	105.584	598.994	b.d.l.	3.23588	0.138383	0.112091	0.00157991	0.134521	0.00509693	4.77402	0.214965	0.309035	0.0132159	0.949745	0.0919922	0.00150256	1735.95	65.0846	1832.78	25.5405	1780.34	37.8198	5.283
11	2022-08-26	D	AK01-Lh01	AK01-Lh01-zrc - 20.d	909.631	34.1106	0.0374993	-486.432	3858.64	b.d.l.	2.92907	0.0317758	0.112241	0.00230216	0.00827676	0.000174188	5.28114	0.122539	0.341405	0.00370371	0.467541	0.0966977	0.00220663	1893.43	17.799	1835.2	37.1556	1865.82	19.8116	-3.17291
12	2022-09-01	D	AK01-Lh01	AK1-Lh01-day2 - 235.d	269.153	53.4764	0.198684	-765.919	911.448	b.d.l.	2.81165	0.118159	0.113595	0.0011935	0.0487366	0.00326733	5.56805	0.241198	0.355663	0.0149467	0.97014	0.101188	0.00182422	1961.58	71.0769	1856.89	18.9829	1911.17	37.3047	-5.63812
13	2022-09-01	D	AK01-Lh01	AK1-Lh01-day2 - 381.d	130.466	41.859	0.320842	716.323	974.675	b.d.l.	3.64544	0.169618	0.113993	0.00391565	0.0964059	0.00440634	4.30956	0.249242	0.274315	0.0127636	0.804514	0.102256	0.00521589	1562.67	64.5696	1863.21	62.0144	1695.19	47.6993	16.1303
14	2022-09-01	D	AK01-Lh01	AK1-Lh01-day2 - 133.d	189.526	125.025	0.659671	-280.758	417.183	b.d.l.	3.34138	0.139752	0.114015	0.00174981	0.167579	0.00255983	4.70265	0.20951	0.299278	0.0125172	0.938793	0.100653	0.00163946	1687.73	62.1063	1863.56	27.7062	1767.71	37.321	9.4353
15	2022-09-01	D	AK01-Lh01	AK1-Lh01-day2 - 167.d	680.266	309.13	0.454425	-244.278	1196.11	b.d.l.	3.46162	0.143653	0.114246	0.00102448	0.0830913	0.00182952	4.54848	0.193113	0.288882	0.0119882	0.97744	0.0694634	0.00174859	1635.94	59.9614	1867.21	16.1816	1739.88	35.3543	12.3859
16	2022-09-01	D	AK01-Lh01	AK1-Lh01-day2 - 249.d	710.379	72.3528	0.101851	-1117.44	2347.8	b.d.l.	2.77666	0.115431	0.114296	0.000952018	0.0350373	0.00378123	5.673	0.240525	0.360145	0.0149719	0.980512	0.107398	0.00167338	1982.86	70.9623	1868	15.029	1927.27	36.6148	-6.14922
17	2022-08-26	D	AK01-Lh01	AK01-Lh01-zrc - 16.d	105.222	217.211	2.0643	194.363	332.814	b.d.l.	3.33675	0.0485555	0.11454	0.00285604	0.51566	0.00788142	4.73085	0.136582	0.299693	0.00436105	0.504037	0.0973762	0.00128577	1689.78	21.6307	1871.85	44.9697	1772.72	24.2039	9.72646
18	2022-08-26	D	AK01-Lh01	AK01-Lh01-zrc - 124.d	247.538	193.958	0.783549	-679.358	573.442	b.d.l.	2.7988	0.0330838	0.114556	0.00252192	0.181701	0.0019477	5.64096	0.140953	0.357296	0.00422349	0.473065	0.109896	0.00127304	1969.34	20.0593	1872.11	39.7019	1922.38	21.5546	-5.19402
19	2022-09-01	D	AK01-Lh01	AK1-Lh01-day2 - 24.d	604.967	118.766	0.196318	-509.442	2004.89	b.d.l.	3.16697	0.132274	0.11507	0.000905052	0.0493979	0.000586833	5.00755	0.212825	0.315759	0.0131882	0.982727	0.112646	0.00150544	1768.98	64.6163	1880.18	14.1706	1820.6	35.9862	5.91392
20	2022-09-01	D	AK01-Lh01	AK1-Lh01-day2 - 405.d	89.3289	108.299	1.21237	4.41976	278.716	b.d.l.	3.17132	0.133865	0.115133	0.002402	0.293949	0.00449394	5.00342	0.235589	0.315326	0.0133103	0.896481	0.101251	0.00157587	1766.86	65.2362	1881.16	37.5838	1819.9	39.8666	6.0757
21	2022-09-01	D	AK01-Lh01	AK1-Lh01-day2 - 272.d	251.043	96.8267	0.385698	-28.6457	498.363	b.d.l.	3.13418	0.129783	0.11518	0.00140535	0.105227	0.00163845	5.06477	0.218641	0.319062	0.013212	0.959226	0.113263	0.00148873	1785.15	64.5707	1881.9	21.9784	1830.22	36.6214	5.1411
22	2022-08-26	D	AK01-Lh01	AK01-Lh01-zrc - 151.d	278.465	168.766	0.606057	-598.671	684.329	b.d.l.	2.82684	0.0315551	0.115355	0.00251699	0.13782	0.00437498	5.62396	0.137838	0.353751	0.00394881	0.455451	0.102242	0.00103266	1952.49	18.8039	1884.63	39.2907	1919.78	21.1321	-3.60044
23	2022-09-01	D	AK01-Lh01	AK1-Lh01-day2 - 37.d	504.377	232.823	0.461606	1340.69	1513.2	b.d.l.	3.15554	0.130601	0.115481	0.00100783	0.110806	0.00118021	5.04361	0.213335	0.316903	0.013116	0.978483	0.106027	0.00115371	1774.59	64.2066	1886.58	15.7117	1826.68	35.8572	5.93645
24	2022-09-01	D	AK01-Lh01	AK1-Lh01-day2 - 104.d	150.846	175.563	1.16386	-138.069	293.043	b.d.l.	3.27278	0.138045	0.115594	0.00157934	0.282684	0.00291146	4.86772	0.215822	0.305551	0.0128881	0.951336	0.0981301	0.00110273	1718.78	63.6394	1888.35	24.5919	1796.69	37.3639	8.98023
25	2022-09-01	D	AK01-Lh01	AK1-Lh01-day2 - 102.d	222.707	102.892	0.462007	-471.756	514.011	b.d.l.	3.14628	0.131197	0.116194	0.00135727	0.11157	0.00146753	5.08971	0.220407	0.317836	0.0132535	0.962932	0.10082	0.00132204	1779.15	64.8339	1897.67	21.0016	1834.39	36.7661	6.24523
26	2022-09-01	D	AK01-Lh01	AK1-Lh01-day2 - 187.d	61.7238	49.6602	0.804555	30.2645	220.514	b.d.l.	3.14358	0.132271	0.11622	0.00254164	0.186565	0.00375454	5.09523	0.241618	0.318109	0.0133849	0.887309	0.0969465	0.00182035	1780.49	65.4634	1898.07	39.317	1835.31	40.2715	6.19498
27	2022-08-26	D	AK01-Lh01	AK01-Lh01-zrc - 141.d	639.834	423.222	0.661456	1631.1	897.523	0.960425	3.20626	0.0434476	0.116271	0.00261924	0.175016	0.00184375	4.99778	0.131385	0.31189	0.00422638	0.515464	0.1094	0.00151894	1750	20.7678	1898.85	40.496	1818.95	22.2462	7.83899
28	2022-09-01	D	AK01-Lh01	AK1-Lh01-day2 - 63.d	88.2101	55.8799	0.633486	67.7532	286.586	b.d.l.	3.19329	0.133667	0.116301	0.00219572	0.178432	0.00421415	5.0194	0.230488	0.313157	0.0131083	0.911569	0.115297	0.00215996	1756.22	64.3521	1899.32	33.9372	1822.6	38.8988	7.53437
29	2022-08-26	D	AK01-Lh01	AK01-Lh01-zrc - 80.d	1108.96	336.172	0.303142	-3635.61	2896.22	b.d.l.	2.75485	0.0255203	0.116427	0.00247656	0.0665012	0.00053084	5.82454	0.135135	0.362996	0.0033627	0.399283	0.105093	0.000799804	1996.36	15.9042	1901.27	38.2275	1950.07	20.1085	-5.00124
30	2022-09-01	D	AK01-Lh01	AK1-Lh01-day2 - 447.d	233.026	192.252	0.825024	-429.955	514.178	b.d.l.	3.33823	0.142796	0.116536	0.00168304	0.192018	0.00401658	4.81116	0.217215	0.29956	0.012814	0.947456	0.0924618	0.00219409	1689.13	63.5654	1902.95	25.9496	1786.85	37.9717	11.2362
31	2022-09-01	D	AK01-Lh01	AK1-Lh01-day2 - 393.d	205.577	239.329	1.16418	443.388	399.369	3.46393	3.49132	0.148164	0.116537	0.00247221	0.309427	0.00562272	4.60022	0.218257	0.286425	0.0121553	0.894469	0.0980694	0.00160332	1623.64	60.9132	1902.96	38.1168	1749.31	39.5924	14.6781
32	2022-08-26	D	AK01-Lh01	AK01-Lh01-zrc - 35.d	294.238	142.196	0.483268	-416.805	1061.01	b.d.l.	2.78148	0.0311414	0.116968	0.00270454	0.112577	0.00280212	5.79559	0.148889	0.35952	0.00402518	0.43581	0.104273	0.00105689	1979.9	19.0862	1909.6	41.5123	1945.75	22.2502	-3.68147
33	2022-09-01	D	AK01-Lh01	AK1-Lh01-day2 - 442.d	387.641	173.377	0.447261	1243.62	2137.19	b.d.l.	3.06272	0.128788	0.117235	0.00169517	0.116543	0.00189441	5.27541	0.234581	0.326507	0.0137297	0.945653	0.113345	0.00199158	1821.43	66.7247	1913.69	25.9476	1864.89	37.9738	4.82078
34	2022-09-01	D	AK01-Lh01	AK1-Lh01-day2 - 139.d	378.704	289.142	0.763504	531.264	1385.6	b.d.l.	3.15071	0.132007	0.117312	0.00153334	0.169389	0.00244439	5.13146	0.225214	0.317389	0.0132978	0.954625	0.0909968	0.00114419	1776.97	65.0727	1914.87	23.4517	1841.33	37.3127	7.20155
35	2022-09-01	D	AK01-Lh01	AK1-Lh01-day2 - 14.d	623.113	629.781	1.0107	1203.46	1383.19	b.d.l.	3.37951	0.140655	0.117393	0.00117517	0.222319	0.00280406	4.78735	0.204931	0.295901	0.0123153	0.972272	0.0910659	0.000772421	1670.95	61.2641	1916.1	17.9586	1782.68	35.9699	12.7944
36	2022-09-01	D	AK01-Lh01	AK1-Lh01-day2 - 318.d	77.486	38.7533	0.500133	-306.477	224.678	b.d.l.	3.11654	0.132519	0.117572	0.00301003	0.122899	0.00314346	5.1992	0.258055	0.320869	0.0136437	0.856701	0.10322	0.00250347	1793.97	66.5897	1918.83	45.9136	1852.49	42.2919	6.50711
37	2022-08-26	D	AK01-Lh01	AK01-Lh01-zrc - 142.d	434.035	157.905	0.363808	-52.6224	984.383	b.d.l.	2.99261	0.0371982	0.117955	0.00242259	0.0930543	0.00102088	5.43216	0.130408	0.334156	0.00415357	0.517773	0.113772	0.00119685	1858.49	20.0694	1924.67	36.8074	1889.94	20.5891	3.43829
38	2022-09-01	D	AK01-Lh01	AK1-Lh01-day2 - 152.d	240.554	88.5429	0.368079	-140.714	866.479	b.d.l.	2.71483	0.113327	0.117983	0.0013909	0.0872602	0.00310314	5.98939	0.259799	0.368347	0.0153762	0.962359	0.107138	0.00141864	2021.62	72.4418	1925.09	21.1264	1974.3	37.7597	-5.01391
39	2022-08-26	D	AK01-Lh01	AK01-Lh01-zrc - 132.d	250.501	67.667	0.270127	745.279	1031.88	b.d.l.	2.97208	0.0308726	0.118062	0.00263904	0.0667189	0.00100087	5.47466	0.134943	0.336465	0.00349504	0.421425	0.109542	0.00196342	1869.64	16.8583	1926.3	40.0519	1896.63	21.1653	2.9413
40	2022-09-01	D	AK01-Lh01	AK1-Lh01-day2 - 135.d	409.614	153.293	0.374237	542.587	1062.16	b.d.l.	3.07975	0.127271	0.118636	0.00109387	0.0975587	0.000970186	5.3089	0.224786	0.324701	0.0134183	0.976001	0.112583	0.00138303	1812.65	65.3	1934.97	16.5042	1870.3	36.1933	6.32172
41	2022-09-01	D	AK01-Lh01	AK1-Lh01-day2 - 17.d	621.999	265.247	0.426443	1004.11	796.717	1.52098	3.34993	0.138495	0.119327	0.00109877	0.116945	0.00126884	4.90916	0.207931	0.298513	0.0123414	0.976083	0.116286	0.00151269	1683.93	61.27	1945.36	16.4619	1803.83	35.744	13.4385
42	2022-08-26	D	AK01-Lh01	AK01-Lh01-zrc - 82.d	577.49	232.691	0.402935	-77.2532	2243.79	b.d.l.	2.96526	0.0348863	0.119699	0.00272216	0.0999474	0.00186375	5.56332	0.142447	0.337238	0.0039676	0.459487	0.111349	0.00233566	1873.37	19.1266	1950.93	40.6301	1910.44	22.0408	3.97559
43	2022-09-01	D	AK01-Lh01	AK1-Lh01-day2 - 11.d	216.315	110.561	0.511113	301.883	1059.09	b.d.l.	3.04832	0.13373	0.1199	0.00368652	0.142464	0.00393898	5.42082	0.290403	0.328049	0.0143916	0.818903	0.124605	0.00388789	1828.92	69.8601	1953.93	54.9124	1888.15	45.9555	6.39788
44	2022-09-01	D	AK01-Lh01	AK1-Lh01-day2 - 161.d	387.14	193.267	0.499217	-120.191	691.782	b.d.l.	3.2377	0.134737	0.119954	0.00161922	0.136248	0.00284252	5.10605	0.223387	0.308862	0.0128533	0.95121	0.107889	0.0020475	1735.1	63.3072	1954.73	24.1059	1837.11	37.164	11.2357
45	2022-09-01	D	AK01-Lh01	AK1-Lh01-day2 - 283.d	813.033	687.728	0.845879	1235.45	1364.25	b.d.l.	3.10267	0.129342	0.119957	0.0014287	0.210091	0.00272717	5.32839	0.231014	0.322303	0.013436	0.961527	0.102506	0.00124075	1800.97	65.5045	1954.77	21.269	1873.43	37.0825	7.86818
46	2022-09-01	D	AK01-Lh01	AK1-Lh01-day2 - 25.d	175.348	54.2999	0.309669	360.501	546.353	b.d.l.	2.99358	0.124729	0.120808	0.00179821	0.0764906	0.00149169	5.56174	0.246077	0.334049	0.0139183	0.941711	0.115048	0.00247277	1857.97	67.2589	1967.39	26.5419	1910.2	38.0965	5.56132
47	2022-09-01	D	AK01-Lh01	AK1-Lh01-day2 - 441.d	443.123	186.583	0.421063	1091.87	996.576	1.39446	2.9757	0.124006	0.12086	0.00167113	0.11817	0.00143176	5.59755	0.245771	0.336055	0.0140044	0.949119	0.125911	0.00229677	1867.66	67.573	1968.15	24.6534	1915.72	37.8424	5.10567
48	2022-08-26	D	AK01-Lh01	AK01-Lh01-zrc - 136.d	391.629	226.453	0.578233	-498.028	1057.46	b.d.l.	2.94207	0.031575	0.121086	0.00265217	0.144656	0.0020182	5.67215	0.13835	0.339897	0.00364785	0.440005	0.11252	0.00182221	1886.17	17.5503	1971.49	39.0378	1927.14	21.0575	4.32753
49	2022-09-01	D	AK01-Lh01	AK1-Lh01-day2 - 431.d	207.905	123.482	0.593933	117.006	551.072	b.d.l.	3.08396	0.127977	0.121233	0.00176822	0.144182	0.00242545	5.41775	0.238306	0.324259	0.013456	0.943424	0.106518	0.0012647	1810.49	65.5052	1973.65	25.9887	1887.67	37.7209	8.26684
50	2022-09-01	D	AK01-Lh01	AK1-Lh01-day2 - 289.d	776.322	139.516	0.179714	3116.9	1671.6	0.488102	2.96664	0.124532	0.121258	0.00153538	0.0575444	0.000996982	5.63315	0.246989	0.337082	0.0141498	0.957393	0.138608	0.00325843	1872.62	68.2225	1974.01	22.5609	1921.19	37.8258	5.13666
51	2022-09-01	D	AK01-Lh01	AK1-Lh01-day2 - 115.d	229.759	92.5311	0.402731	-55.5789	1321.63	b.d.l.	2.96779	0.126969	0.12147	0.00276082	0.116572	0.00219061	5.6408	0.273268	0.336951	0.0144155	0.883113	0.126883	0.00297525	1871.98	69.5104	1977.13	40.4821	1922.36	41.8064	5.31797
52	2022-09-01	D	AK01-Lh01	AK1-Lh01-day2 - 390.d	320.719	213.369	0.665283	234.008	626.458	b.d.l.	2.9732	0.123248	0.12177	0.00122474	0.172729	0.00157239	5.64445	0.240768	0.336338	0.0139422	0.971804	0.113713	0.00102206	1869.03	67.2589	1981.52	17.905	1922.91	36.8095	5.67686
53	2022-09-01	D	AK01-Lh01	AK1-Lh01-day2 - 206.d	976.932	312.28	0.319654	1857.02	1128.41	0.818394	3.19597	0.134759	0.121786	0.00150394	0.0955919	0.0017797	5.25169	0.230741	0.312894	0.0131933	0.959688	0.122061	0.00200517	1754.93	64.7822	1981.75	21.9833	1861.05	37.4933	11.4454
54	2022-09-01	D	AK01-Lh01	AK1-Lh01-day2 - 257.d	782.088	506.896	0.648132	1918.17	1101.31	0.792205	2.98322	0.123702	0.121851	0.00104153	0.171579	0.00157361	5.62923	0.23833	0.335208	0.0138998	0.979408	0.11616	0.00181603	1863.58	67.1108	1982.7	15.2143	1920.59	36.5201	6.0083
55	2022-09-01	D	AK01-Lh01	AK1-Lh01-day2 - 100.d	479.324	154.022	0.321331	1450.6	673.399	1.04742	3.29218	0.138374	0.121917	0.00152239	0.124341	0.00171276	5.10373	0.223783	0.30375	0.012767	0.958591	0.151096	0.00218539	1709.88	63.1286	1983.67	22.224	1836.73	37.2439	13.8023
56	2022-08-26	D	AK01-Lh01	AK01-Lh01-zrc - 164.d	196.149	100.251	0.511095	-973.487	596.715	b.d.l.	2.65136	0.0287839	0.122633	0.00284721	0.115687	0.00163112	6.37447	0.163379	0.377165	0.00409462	0.423576	0.113064	0.00143311	2063.03	19.1667	1994.08	41.2713	2028.76	22.4991	-3.45774
57	2022-09-01	D	AK01-Lh01	AK1-Lh01-day2 - 294.d	557.716	361.648	0.648445	1008.91	698.52	1.50341	3.35992	0.145361	0.122781	0.00126527	0.153771	0.00432691	5.03626	0.22398	0.297626	0.0128762	0.972784	0.0927271	0.00151281	1679.52	63.9693	1996.23	18.3138	1825.44	37.6939	15.8651
58	2022-09-01	D	AK01-Lh01	AK1-Lh01-day2 - 432.d	731.381	400.832	0.548048	1873.46	1006.33	0.809194	3.11533	0.131435	0.123052	0.00149941	0.152603	0.00207392	5.44364	0.239053	0.320993	0.0135426	0.960732	0.118371	0.0019555	1794.58	66.0899	2000.14	21.6452	1891.75	37.687	10.2775
59	2022-09-01	D	AK01-Lh01	AK1-Lh01-day2 - 170.d	195.017	141.691	0.726558	224.045	549.097	b.d.l.	2.90412	0.120983	0.123159	0.00170295	0.189583	0.00254302	5.84465	0.256543	0.344338	0.0143448	0.949086	0.118835	0.00180171	1907.51	68.7891	2001.69	24.5577	1953.06	38.0753	4.70522
60	2022-08-26	D	AK01-Lh01	AK01-Lh01-zrc - 135.d	333.466	151.411	0.454053	29.4403	829.94	b.d.l.	2.97096	0.0498518	0.124223	0.00315534	0.125712	0.00290573	5.76249	0.175425	0.336591	0.00564789	0.551192	0.123364	0.00240358	1870.25	27.2401	2016.95	45.033	1940.79	26.3458	7.27333
61	2022-09-01	D	AK01-Lh01	AK1-Lh01-day2 - 369.d	313.2	152.013	0.485353	164.565	766.629	b.d.l.	3.46334	0.148077	0.124357	0.00152013	0.082208	0.00369908	4.94859	0.220057	0.288738	0.0123452	0.961476	0.0601271	0.00111763	1635.22	61.7538	2018.87	21.667	1810.58	37.5793	19.003
62	2022-08-26	D	AK01-Lh01	AK01-Lh01-zrc - 138.d	383.338	186.528	0.486588	-108.252	939.32	b.d.l.	2.84774	0.0302309	0.124448	0.00288886	0.123659	0.00156231	6.02271	0.153733	0.351155	0.00372777	0.415886	0.11859	0.00175158	1940.11	17.7854	2020.16	41.1401	1979.13	22.2312	3.96225
63	2022-09-01	D	AK01-Lh01	AK1-Lh01-day2 - 377.d	196.814	229.426	1.16569	218.264	284.57	b.d.l.	3.5585	0.147925	0.124753	0.00213172	0.260884	0.00555612	4.83158	0.217152	0.281018	0.0116817	0.924907	0.0823649	0.000925789	1596.48	58.7871	2024.49	30.2684	1790.41	37.8276	21.1415
64	2022-08-26	D	AK01-Lh01	AK01-Lh01-zrc - 120.d	485.162	884.1	1.82228	1213.03	809.346	1.26292	2.87847	0.0326201	0.124767	0.00277677	0.425507	0.00408495	5.97371	0.149192	0.347407	0.00393696	0.453756	0.107796	0.000938165	1922.2	18.8357	2024.7	39.4219	1972.02	21.7258	5.06226
65	2022-08-26	D	AK01-Lh01	AK01-Lh01-zrc - 94.d	575.184	314.832	0.547359	1607.07	801.377	0.963248	3.0218	0.0339313	0.124777	0.00290591	0.137218	0.00284376	5.6908	0.147133	0.330928	0.00371593	0.434307	0.108692	0.00123312	1842.88	17.9983	2024.83	41.2516	1929.97	22.3323	8.98612
66	2022-09-01	D	AK01-Lh01	AK1-Lh01-day2 - 166.d	378.211	84.8203	0.224267	192.075	798.115	b.d.l.	2.8601	0.118291	0.124872	0.00134131	0.0736712	0.00146487	6.01711	0.257118	0.349638	0.0144607	0.96789	0.149219	0.00323669	1932.87	69.0726	2026.18	19.0235	1978.32	37.2218	4.60539
67	2022-08-26	D	AK01-Lh01	AK01-Lh01-zrc - 134.d	505.545	289.341	0.572335	936.98	724.217	1.63781	2.90108	0.033309	0.124919	0.00276108	0.157552	0.0018384	5.93438	0.147808	0.344699	0.0039577	0.460976	0.126709	0.00113375	1909.24	18.973	2026.85	39.1417	1966.28	21.6465	5.80294
68	2022-09-01	D	AK01-Lh01	AK1-Lh01-day2 - 349.d	650.38	385.224	0.592306	1078.64	285.119	1.39879	3.0939	0.129556	0.125498	0.00127511	0.188898	0.00240992	5.59032	0.240885	0.323217	0.0135346	0.971802	0.136007	0.00308891	1805.42	65.9399	2035.04	17.976	1914.61	37.1302	11.2831
69	2022-09-01	D	AK01-Lh01	AK1-Lh01-day2 - 201.d	310.98	95.003	0.305495	992.253	679.685	1.51889	2.87162	0.120726	0.126068	0.00235327	0.104315	0.00319497	6.05039	0.27831	0.348235	0.0146401	0.913958	0.154795	0.00464414	1926.17	70.0027	2043.05	32.9952	1983.13	40.1025	5.72097
70	2022-08-26	D	AK01-Lh01	AK01-Lh01-zrc - 6.d	330.462	335.287	1.0146	-89.8703	733.742	b.d.l.	3.21024	0.0393196	0.126767	0.00300412	0.262914	0.00386037	5.44221	0.145176	0.311503	0.00381534	0.459146	0.105569	0.00204419	1748.1	18.7536	2052.82	41.8416	1891.53	22.8857	14.8441
71	2022-09-01	D	AK01-Lh01	AK1-Lh01-day2 - 218.d	1047.03	486.74	0.464875	1197.92	210.776	1.25624	3.17057	0.133671	0.126841	0.00144527	0.151456	0.00268316	5.51349	0.240789	0.3154	0.0132973	0.965365	0.135673	0.00193112	1767.23	65.1686	2053.85	20.1159	1902.7	37.5535	13.9552
72	2022-09-01	D	AK01-Lh01	AK1-Lh01-day2 - 262.d	551.547	308.411	0.559174	3975.64	4419.22	b.d.l.	2.88442	0.121377	0.127258	0.00180457	0.141379	0.00567515	6.08041	0.270001	0.34669	0.0145887	0.94764	0.112255	0.00172765	1918.77	69.8368	2059.65	25.0177	1987.44	38.7389	6.83974
73	2022-08-26	D	AK01-Lh01	AK01-Lh01-zrc - 152.d	721.5	791.45	1.09695	1560.71	733.334	0.981488	2.87731	0.0549407	0.127352	0.00281048	0.273206	0.00531466	6.09994	0.178012	0.347547	0.00663623	0.654312	0.116636	0.00217	1922.87	31.7468	2060.95	38.9287	1990.24	25.4633	6.69945
74	2022-09-01	D	AK01-Lh01	AK1-Lh01-day2 - 237.d	895.47	509.264	0.568711	522.836	2065.46	b.d.l.	2.82547	0.118255	0.127717	0.00152731	0.143431	0.00245373	6.22966	0.271166	0.353923	0.0148129	0.961521	0.115832	0.00147271	1953.31	70.5311	2065.99	21.0826	2008.62	38.1023	5.45444
75	2022-09-01	D	AK01-Lh01	AK1-Lh01-day2 - 316.d	516.56	190.392	0.368576	1083.29	445.526	1.38529	3.01649	0.125066	0.128305	0.001516	0.126306	0.00342581	5.86201	0.25272	0.331511	0.0137447	0.961709	0.148429	0.00364614	1845.7	66.5463	2074.08	20.8115	1955.63	37.4123	11.0113
76	2022-09-01	D	AK01-Lh01	AK1-Lh01-day2 - 105.d	208.61	160.932	0.77145	122.497	389.594	b.d.l.	2.86941	0.118879	0.128425	0.00171128	0.212349	0.00336793	6.16825	0.268442	0.348504	0.0144385	0.951972	0.1275	0.00134127	1927.45	69.0245	2075.73	23.466	1999.96	38.0427	7.14359
77	2022-09-01	D	AK01-Lh01	AK1-Lh01-day2 - 410.d with links	429.614	234.214	0.545173	1231.87	484.387	1.2173	2.9141	0.122927	0.128695	0.00230694	0.17116	0.00321909	6.08645	0.278967	0.343159	0.0144756	0.920349	0.143941	0.00254461	1901.85	69.4775	2079.44	31.5542	1988.31	39.9925	8.54018
78	2022-08-26	D	AK01-Lh01	AK01-Lh01-zrc - 19.d	245.543	183.464	0.747175	372.503	365.555	4.12538	2.91953	0.0304621	0.128859	0.00299895	0.200319	0.0033826	6.08284	0.155143	0.342521	0.00357382	0.409092	0.123011	0.00129681	1898.78	17.1606	2081.67	40.9572	1987.79	22.2446	8.78551
79	2022-09-01	D	AK01-Lh01	AK1-Lh01-day2 - 227.d	484.319	509.403	1.05179	777.563	560.519	1.92752	3.91979	0.164405	0.12897	0.0014495	0.204525	0.00419452	4.53453	0.196899	0.255116	0.0107002	0.965922	0.0674306	0.00124508	1464.8	54.9586	2083.19	19.7756	1737.33	36.139	29.6845
80	2022-09-01	D	AK01-Lh01	AK1-Lh01-day2 - 27.d	532.715	71.7788	0.134741	1157.68	568.258	1.29433	2.99543	0.123825	0.129094	0.00129605	0.0705553	0.0014129	5.93956	0.252667	0.333842	0.0138004	0.971752	0.25791	0.0107751	1856.98	66.6992	2084.88	17.6616	1967.04	36.9861	10.9312
81	2022-09-01	D	AK01-Lh01	AK1-Lh01-day2 - 198.d	531.211	196.517	0.369942	535.481	779.496	b.d.l.	3.02088	0.126775	0.129316	0.00213855	0.122483	0.00408948	5.89964	0.266116	0.331029	0.0138921	0.930369	0.143711	0.00473757	1843.37	67.2842	2087.91	29.0826	1961.18	39.1823	11.7121
82	2022-09-01	D	AK01-Lh01	AK1-Lh01-day2 - 79.d	406.772	210.648	0.517852	1523.91	891.622	0.981353	2.93322	0.122079	0.130127	0.00222783	0.156849	0.0028657	6.11402	0.275151	0.340922	0.014189	0.92481	0.137808	0.00418907	1891.1	68.2154	2098.88	30.071	1992.25	39.2918	9.89942
83	2022-09-01	D	AK01-Lh01	AK1-Lh01-day2 - 214.d	222.752	214.762	0.964131	346.253	702.029	b.d.l.	2.99155	0.126287	0.130616	0.00363106	0.285582	0.00566866	6.01737	0.304152	0.334275	0.0141112	0.835174	0.136123	0.00271938	1859.07	68.1796	2105.47	48.7916	1978.36	44.0371	11.7031
84	2022-09-01	D	AK01-Lh01	AK1-Lh01-day2 - 329.d	1087.94	217.506	0.199924	843.815	178.715	1.76953	3.1986	0.133767	0.130955	0.00210433	0.0993635	0.0040377	5.64243	0.252788	0.312636	0.0130746	0.933462	0.197816	0.00690082	1753.67	64.2119	2110.02	28.189	1922.61	38.6607	16.8885
85	2022-09-01	D	AK01-Lh01	AK1-Lh01-day2 - 422.d	818.604	298.976	0.365226	1062.05	314.165	1.40499	3.66997	0.170811	0.131307	0.00115518	0.13597	0.00202998	4.93096	0.233565	0.272481	0.0126821	0.982601	0.132364	0.00315165	1553.39	64.2498	2114.73	15.4248	1807.57	40.0072	26.5446
86	2022-09-01	D	AK01-Lh01	AK1-Lh01-day2 - 351.d	142.004	93.897	0.66123	293.099	234.299	5.08496	3.14465	0.131102	0.131942	0.00189074	0.213862	0.00299539	5.78253	0.25492	0.318	0.0132576	0.945694	0.13376	0.00236276	1779.96	64.8458	2123.19	25.1011	1943.8	38.181	16.1659
87	2022-09-01	D	AK01-Lh01	AK1-Lh01-day2 - 216.d	126.056	78.5684	0.62328	1329.03	931.454	1.11992	3.05786	0.131804	0.132656	0.00371344	0.209197	0.00533814	5.97881	0.307284	0.327026	0.0140959	0.838658	0.142285	0.00357968	1823.95	68.4775	2132.63	48.9822	1972.77	44.7373	14.474
88	2022-09-01	D	AK01-Lh01	AK1-Lh01-day2 - 113.d	534.034	431.147	0.807339	1597.43	1320.08	0.931645	2.96467	0.125542	0.132718	0.00171543	0.218262	0.00321919	6.16963	0.273158	0.337305	0.0142835	0.956438	0.12499	0.00192438	1873.69	68.8554	2133.45	22.6147	2000.16	38.7041	12.1755
89	2022-09-01	D	AK01-Lh01	AK1-Lh01-day2 - 131.d	1108.69	385.985	0.348145	653.451	59.9358	2.27621	3.49322	0.144866	0.133023	0.00119593	0.137606	0.00277297	5.24813	0.222698	0.286268	0.0118717	0.977298	0.149241	0.00237432	1622.85	59.4992	2137.46	15.723	1860.47	36.206	24.0755
90	2022-09-01	D	AK01-Lh01	AK1-Lh01-day2 - 425.d	349.222	87.865	0.251602	1085.21	572.285	1.37011	2.90469	0.120688	0.133216	0.00184704	0.0936262	0.00374941	6.32066	0.276855	0.344271	0.0143042	0.948579	0.176017	0.00454485	1907.18	68.5981	2140	24.2411	2021.32	38.4184	10.8792
91	2022-09-01	D	AK01-Lh01	AK1-Lh01-day2 - 385.d	443.236	172.684	0.389597	884.387	411.449	1.68087	2.99821	0.125246	0.133332	0.00180866	0.145862	0.00217275	6.12886	0.269185	0.333533	0.0139329	0.95111	0.158888	0.00274766	1855.48	67.3552	2141.53	23.7126	1994.37	38.359	13.357
92	2022-09-01	D	AK01-Lh01	AK1-Lh01-day2 - 389.d	621.427	280.715	0.451726	785.694	339.071	1.89196	2.89181	0.119401	0.133347	0.00181011	0.159538	0.00454434	6.35505	0.276213	0.345804	0.0142781	0.949978	0.159327	0.00328884	1914.53	68.3947	2141.72	23.7285	2026.08	38.1499	10.6076
93	2022-08-26	D	AK01-Lh01	AK01-Lh01-zrc - 15.d	327.365	114.234	0.348951	1002.3	787.371	1.53901	2.97145	0.0336692	0.133754	0.00327889	0.10833	0.00396514	6.20359	0.167536	0.336536	0.00381326	0.419564	0.132226	0.00245266	1869.98	18.3922	2147.04	42.8265	2004.95	23.6194	12.9041
94	2022-08-26	D	AK01-Lh01	AK01-Lh01-zrc - 13.d	448.927	75.5329	0.168252	1347.69	532.363	1.12882	2.79063	0.0310479	0.133928	0.00354181	0.094047	0.00740776	6.61416	0.189765	0.358342	0.00398683	0.387783	0.257569	0.0177671	1974.31	18.9207	2149.31	46.1888	2061.24	25.3112	8.1423
95	2022-08-26	D	AK01-Lh01	AK01-Lh01-zrc - 36.d	622.487	135.228	0.217238	1160.69	567.314	1.31935	2.87331	0.0374936	0.134793	0.00323745	0.10639	0.00326591	6.46534	0.176722	0.34803	0.00454142	0.477392	0.22025	0.00575891	1925.19	21.7176	2160.56	41.8964	2041.19	24.041	10.8939
96	2022-08-26	D	AK01-Lh01	AK01-Lh01-zrc - 84.d	369.488	154.527	0.418218	1003.31	220.236	1.5199	2.8199	0.0273037	0.134825	0.00310933	0.142446	0.00156931	6.58935	0.164814	0.354623	0.00343364	0.387113	0.159914	0.00225617	1956.64	16.3402	2160.96	40.2272	2057.92	22.054	9.45546
97	2022-09-01	D	AK01-Lh01	AK1-Lh01-day2 - 185.d	307.923	225.532	0.732429	420.182	1041.45	b.d.l.	2.73404	0.117849	0.135808	0.00139949	0.156745	0.00214113	6.8458	0.303399	0.365759	0.0157658	0.972592	0.106518	0.00239473	2009.41	74.4181	2173.62	17.9499	2091.67	39.2847	7.55469
98	2022-09-01	D	AK01-Lh01	AK1-Lh01-day2 - 46.d	375.912	266.601	0.709211	1143.93	461.029	1.293	2.65306	0.113214	0.136051	0.00197752	0.206688	0.0118638	7.06739	0.318602	0.376923	0.0160845	0.946594	0.149183	0.00237254	2061.89	75.3069	2176.74	25.3098	2119.95	40.121	5.2759
99	2022-08-26	D	AK01-Lh01	AK01-Lh01-zrc - 147.d	306.36	75.3995	0.246114	924.247	421.462	1.63115	2.68506	0.0263014	0.136808	0.00313567	0.0979461	0.00333021	7.02205	0.175029	0.372431	0.00364814	0.392987	0.198155	0.00841304	2040.83	17.1356	2186.4	39.8681	2114.22	22.1577	6.6579
100	2022-09-01	D	AK01-Lh01	AK1-Lh01-day2 - 288.d	544.805	43.9495	0.0806702	816.699	345.791	1.80842	2.96001	0.122543	0.136853	0.00245058	0.081264	0.00622166	6.37185	0.287409	0.337836	0.0139862	0.917823	0.464402	0.0105439	1876.25	67.3955	2186.97	31.1454	2028.4	39.6072	14.2076
101	2022-09-01	D	AK01-Lh01	AK1-Lh01-day2 - 433.d	753.127	329.657	0.437718	705.333	224.354	2.09395	3.02977	0.136231	0.136853	0.00298478	0.173585	0.00360296	6.22518	0.3111	0.330058	0.0148408	0.899741	0.170699	0.00322009	1838.66	71.9319	2186.97	37.9346	2007.99	43.7472	15.9266
102	2022-09-01	D	AK01-Lh01	AK1-Lh01-day2 - 125.d	257.88	64.1625	0.248807	757.696	308.371	1.94739	2.92521	0.121688	0.137374	0.00140323	0.121538	0.00142149	6.47224	0.277241	0.341855	0.0142211	0.971152	0.224417	0.00406783	1895.59	68.3222	2193.58	17.7536	2042.13	37.6909	13.5848
103	2022-08-26	D	AK01-Lh01	AK01-Lh01-zrc - 140.d	169.795	101.831	0.599729	-55.2543	631.086	b.d.l.	2.36981	0.0244769	0.137767	0.00325906	0.137109	0.00194624	8.01192	0.206811	0.421975	0.00435844	0.400135	0.127889	0.00155893	2269.44	19.7587	2198.54	41.094	2232.37	23.3057	-3.22514
104	2022-09-01	D	AK01-Lh01	AK1-Lh01-day2 - 384.d	277.443	287.112	1.03485	828.777	376.222	1.77609	3.14177	0.132856	0.138699	0.00229336	0.242287	0.0052899	6.08422	0.276252	0.318292	0.0134596	0.931335	0.0986038	0.00317665	1781.38	65.8194	2210.25	28.6862	1987.99	39.6154	19.4036
105	2022-08-26	D	AK01-Lh01	AK01-Lh01-zrc - 70.d	593.105	555.717	0.936964	2250.49	478.01	0.645009	2.32602	0.0268688	0.139362	0.00289339	0.232983	0.00272985	8.25732	0.196184	0.42992	0.00496619	0.486197	0.140235	0.000945247	2305.36	22.3888	2218.52	35.9869	2259.65	21.5215	-3.91404
106	2022-09-01	D	AK01-Lh01	AK1-Lh01-day2 - 236.d	147.594	306.459	2.07636	288.871	353.286	b.d.l.	3.10133	0.131466	0.139607	0.00341496	0.542668	0.00716303	6.20389	0.303628	0.322442	0.0136683	0.866137	0.116008	0.00194245	1801.64	66.6304	2221.56	42.3857	2005	42.8215	18.9018
107	2022-09-01	D	AK01-Lh01	AK1-Lh01-day2 - 78.d	667.622	145.211	0.217504	688.983	89.7323	2.13258	2.76423	0.114784	0.139706	0.00151428	0.126162	0.00200961	6.96539	0.298928	0.361764	0.0150222	0.96758	0.273859	0.0040299	1990.53	71.1161	2222.78	18.7791	2107.03	38.1236	10.4488
108	2022-08-26	D	AK01-Lh01	AK01-Lh01-zrc - 87.d	236.657	227.784	0.962505	382.628	181.714	3.98778	2.82732	0.0327659	0.140408	0.00357086	0.285614	0.00418592	6.84421	0.191282	0.353692	0.00409896	0.414664	0.13862	0.00222608	1952.21	19.5197	2231.47	44.0205	2091.46	24.7652	12.5147
109	2022-08-26	D	AK01-Lh01	AK01-Lh01-zrc - 12.d	358.846	193.923	0.540408	337.039	609.817	b.d.l.	3.15715	0.0391494	0.140672	0.00296378	0.125674	0.00148363	6.14069	0.150122	0.316742	0.00392768	0.507228	0.0967757	0.00155278	1773.8	19.2289	2234.71	36.4553	1996.05	21.35	20.6253
110	2022-09-01	D	AK01-Lh01	AK1-Lh01-day2 - 311.d	414.034	162.858	0.393344	657.851	194.227	2.22924	2.91213	0.121307	0.140769	0.00220568	0.163991	0.00483795	6.66197	0.296493	0.343392	0.0143043	0.935975	0.186018	0.00606063	1902.97	68.6432	2235.91	27.1082	2067.59	39.3116	14.8907
111	2022-08-26	D	AK01-Lh01	AK01-Lh01-zrc - 27.d	818.196	354.316	0.433046	1098.94	273.547	1.35779	2.57538	0.0268761	0.141242	0.00326619	0.143191	0.00341595	7.5584	0.19176	0.388292	0.00405214	0.411337	0.167905	0.00510107	2114.9	18.8158	2241.72	39.9825	2179.94	22.7545	5.65693
112	2022-08-26	D	AK01-Lh01	AK01-Lh01-zrc - 79.d	495.609	135.354	0.273108	892.673	109.208	1.68228	2.6424	0.0368729	0.141773	0.00301111	0.113074	0.00175815	7.39437	0.187912	0.378444	0.00528092	0.549104	0.204926	0.00493989	2069.01	24.6968	2248.2	36.6963	2160.29	22.7337	7.97039
113	2022-09-01	D	AK01-Lh01	AK1-Lh01-day2 - 299.d	307.365	109.926	0.357641	858.893	207.454	1.70389	2.885	0.119851	0.141934	0.00202199	0.158959	0.00540976	6.78026	0.297772	0.346621	0.0143996	0.945927	0.199665	0.00578755	1918.44	68.9349	2250.16	24.6088	2083.15	38.8805	14.742
114	2022-09-01	D	AK01-Lh01	AK1-Lh01-day2 - 450.d	133.718	123.682	0.924941	-4.84161	520.675	b.d.l.	2.7068	0.115805	0.142418	0.0024795	0.23897	0.00446591	7.25126	0.334934	0.369439	0.0158057	0.926244	0.1287	0.00336883	2026.76	74.4062	2256.04	30.0555	2142.83	41.2389	10.1627
115	2022-08-26	D	AK01-Lh01	AK01-Lh01-zrc - 110.d	701.794	263.519	0.375493	1016.24	861.776	1.49191	2.74994	0.0328623	0.14472	0.00306931	0.142322	0.00790167	7.25289	0.176562	0.363644	0.00434561	0.490895	0.174042	0.00630904	1999.42	20.5433	2283.68	36.505	2143.03	21.7264	12.4472
116	2022-09-01	D	AK01-Lh01	AK1-Lh01-day2 - 319.d	329.273	80.9439	0.245826	990.15	268.556	1.47049	2.65385	0.109931	0.144822	0.00175837	0.113114	0.0024238	7.52081	0.324642	0.376811	0.0156086	0.959626	0.224403	0.00408561	2061.37	73.0849	2284.9	20.8958	2175.47	38.7047	9.78286
117	2022-09-01	D	AK01-Lh01	AK1-Lh01-day2 - 417.d	463.381	177.029	0.382038	1679.42	635.516	0.866729	2.51748	0.104019	0.144979	0.00122707	0.113691	0.00196399	7.93678	0.334746	0.397223	0.0164127	0.979658	0.157887	0.00272036	2156.24	75.7273	2286.75	14.5634	2223.87	38.0511	5.70722
118	2022-08-26	D	AK01-Lh01	AK01-Lh01-zrc - 129.d	178.361	128.653	0.721308	481.771	362.728	3.14335	2.73632	0.0298899	0.145278	0.00347076	0.220323	0.00388627	7.31711	0.192215	0.365454	0.003992	0.415825	0.147695	0.00302966	2007.97	18.8466	2290.3	41.092	2150.9	23.4705	12.3272
119	2022-08-26	D	AK01-Lh01	AK01-Lh01-zrc - 71.d	400.41	257.529	0.643163	713.873	345.101	2.12696	2.7674	0.0382597	0.145394	0.0035802	0.225698	0.00748748	7.24067	0.204475	0.361349	0.0049957	0.489562	0.165857	0.0062992	1988.57	23.6563	2291.67	42.348	2141.53	25.1998	13.2262
120	2022-09-01	D	AK01-Lh01	AK1-Lh01-day2 - 226.d	586.442	436.367	0.744093	577.599	70.9632	2.51406	2.93547	0.122019	0.146346	0.00265927	0.256427	0.00721885	6.87084	0.311699	0.340661	0.0141603	0.916275	0.161043	0.00576261	1889.85	68.0909	2302.89	31.213	2094.9	40.2319	17.9358
121	2022-09-01	D	AK01-Lh01	AK1-Lh01-day2 - 7.d	668.994	456.678	0.682634	422.131	55.3345	3.43498	2.92428	0.122902	0.147181	0.00188267	0.255242	0.00399525	6.93646	0.30473	0.341964	0.0143721	0.956671	0.175141	0.0028786	1896.11	69.0422	2312.65	21.9497	2103.33	39.006	18.0114
122	2022-09-01	D	AK01-Lh01	AK1-Lh01-day2 - 70.d	177.12	105.613	0.596279	624.867	318.566	2.31805	2.59885	0.109631	0.147792	0.00174513	0.207879	0.00300013	7.83746	0.343328	0.384786	0.016232	0.962986	0.178959	0.00316362	2098.6	75.5663	2319.76	20.2468	2212.52	39.4666	9.5338
123	2022-09-01	D	AK01-Lh01	AK1-Lh01-day2 - 31.d	560.153	332.355	0.593329	1047.49	1339.8	b.d.l.	2.68756	0.11377	0.147825	0.00238061	0.154654	0.00247534	7.58047	0.343334	0.372084	0.0157512	0.934652	0.132254	0.00192665	2039.2	74.0063	2320.15	27.6123	2182.55	40.6507	12.1091
124	2022-08-26	D	AK01-Lh01	AK01-Lh01-zrc - 45.d	290.167	98.6315	0.339912	90.9437	855.559	b.d.l.	2.445	0.0317219	0.147908	0.00361812	0.129557	0.00686837	8.33718	0.230853	0.408998	0.0053064	0.468558	0.203525	0.011688	2210.34	24.2778	2321.11	41.938	2268.37	25.1095	4.77251
125	2022-09-01	D	AK01-Lh01	AK1-Lh01-day2 - 245.d	194.43	321.296	1.6525	469.935	926.297	b.d.l.	2.45976	0.102075	0.148359	0.0014148	0.372864	0.00736509	8.31242	0.353939	0.406544	0.0168707	0.974597	0.12092	0.00134204	2199.1	77.3249	2326.33	16.3403	2265.67	38.6105	5.46906
126	2022-08-26	D	AK01-Lh01	AK01-Lh01-zrc - 91.d	241.109	224.813	0.932412	441.779	262.702	3.5559	3.25307	0.0473885	0.149272	0.00314691	0.242822	0.00411742	6.32399	0.162052	0.307402	0.00447801	0.568479	0.106893	0.00207052	1727.91	22.0798	2336.84	36.0833	2021.78	22.4703	26.0578
127	2022-09-01	D	AK01-Lh01	AK1-Lh01-day2 - 297.d	466.834	47.2662	0.101248	526.836	83.8047	2.73979	2.77704	0.115773	0.149815	0.00381096	0.124665	0.00951759	7.43498	0.363104	0.360095	0.0150121	0.853638	0.567955	0.0354464	1982.63	71.1556	2343.05	43.5108	2165.19	43.7367	15.3827
128	2022-08-26	D	AK01-Lh01	AK01-Lh01-zrc - 25.d	194.04	101.793	0.524601	-1103.22	627.094	b.d.l.	2.19668	0.0241217	0.149978	0.00346099	0.117013	0.00130625	9.40954	0.240471	0.455233	0.00499891	0.429683	0.132508	0.00161982	2418.48	22.1444	2344.91	39.4644	2378.76	23.4605	-3.13715
129	2022-08-26	D	AK01-Lh01	AK01-Lh01-zrc - 97.d	156.907	155.216	0.98922	360.123	316.454	4.1231	2.52654	0.0301209	0.149979	0.00357154	0.268938	0.00344998	8.18107	0.217871	0.395798	0.00471862	0.447664	0.142449	0.00204068	2149.66	21.7928	2344.92	40.7248	2251.25	24.1001	8.32684
130	2022-09-01	D	AK01-Lh01	AK1-Lh01-day2 - 327.d	393.935	272.652	0.692125	1369.54	400.704	1.05313	2.44848	0.101221	0.150263	0.00128848	0.202054	0.00229084	8.45788	0.357093	0.408417	0.016884	0.979159	0.15761	0.00298746	2207.68	77.283	2348.15	14.6592	2281.41	38.3552	5.98231
131	2022-09-01	D	AK01-Lh01	AK1-Lh01-day2 - 367.d	594.598	311.251	0.523465	449.793	50.2748	3.20568	3.0639	0.126938	0.150433	0.00147153	0.215252	0.00280926	6.76667	0.288052	0.326382	0.013522	0.97324	0.17255	0.00296971	1820.82	65.7213	2350.09	16.7196	2081.37	37.676	22.5211
132	2022-09-01	D	AK01-Lh01	AK1-Lh01-day2 - 340.d	223.257	113.971	0.510493	552.13	184.829	2.61033	2.89538	0.120714	0.150697	0.00186306	0.207901	0.00302796	7.17304	0.311929	0.345377	0.0143994	0.958737	0.188715	0.00237862	1912.49	68.9979	2353.08	21.1245	2133.16	38.7715	18.7241
133	2022-09-01	D	AK01-Lh01	AK1-Lh01-day2 - 292.d	290.136	166.247	0.572999	112.276	856.007	b.d.l.	2.41191	0.0999022	0.151052	0.00125833	0.136033	0.00139421	8.63121	0.364666	0.414609	0.0171732	0.980369	0.129274	0.00139565	2235.96	78.2628	2357.11	14.2281	2299.85	38.4638	5.13969
134	2022-09-01	D	AK01-Lh01	AK1-Lh01-day2 - 41.d	238.018	144.957	0.609019	1976.35	1216.54	0.72856	2.57924	0.107834	0.151244	0.00167159	0.142635	0.00163189	8.08152	0.349482	0.387711	0.0162096	0.966789	0.125254	0.00198792	2112.2	75.3028	2359.27	18.8727	2240.18	39.0941	10.4723
135	2022-08-26	D	AK01-Lh01	AK01-Lh01-zrc - 95.d	435.881	26.3275	0.0604007	477.842	96.5539	3.30844	3.36537	0.0392368	0.152807	0.00392583	0.161294	0.0125074	6.25771	0.17655	0.297144	0.00346439	0.413246	1.06808	0.0899508	1677.13	17.217	2376.81	43.7907	2012.55	24.7049	29.4378
136	2022-09-01	D	AK01-Lh01	AK1-Lh01-day2 - 134.d	390.939	99.785	0.255245	408.038	39.8326	3.51703	2.79507	0.115749	0.15321	0.00133848	0.166222	0.00190534	7.55443	0.319729	0.357773	0.0148161	0.978464	0.309775	0.00483679	1971.61	70.3463	2381.3	14.8838	2179.47	37.9685	17.2046
137	2022-09-01	D	AK01-Lh01	AK1-Lh01-day2 - 317.d	898.083	480.386	0.534901	368.051	23.7267	3.88983	2.86715	0.119637	0.154626	0.00152385	0.241295	0.00344011	7.43256	0.318669	0.348778	0.0145534	0.973225	0.204789	0.00406957	1928.76	69.5598	2396.96	16.7629	2164.9	38.3899	19.5331
138	2022-09-01	D	AK01-Lh01	AK1-Lh01-day2 - 123.d	47.811	75.67	1.58269	-82.5792	141.453	b.d.l.	2.37812	0.102802	0.154719	0.003152	0.349135	0.00503487	8.96633	0.428486	0.4205	0.0181775	0.904579	0.124104	0.00175179	2262.75	82.4964	2397.98	34.6488	2334.58	43.6817	5.63948
139	2022-09-01	D	AK01-Lh01	AK1-Lh01-day2 - 160.d	590.315	83.0071	0.140615	380.734	57.8574	3.75694	2.65403	0.112984	0.155149	0.00218012	0.147812	0.00231845	8.05659	0.361176	0.376786	0.0160401	0.949606	0.498187	0.00895221	2061.25	75.1065	2402.71	23.8872	2237.39	40.5149	14.2112
140	2022-09-01	D	AK01-Lh01	AK1-Lh01-day2 - 208.d	375.483	112.693	0.300128	614.019	162.334	2.32658	2.58728	0.107971	0.155914	0.00228478	0.149032	0.00297432	8.30513	0.367332	0.386506	0.0161294	0.943519	0.252424	0.00570574	2106.6	74.9955	2411.06	24.8898	2264.88	40.1044	12.6275
141	2022-09-01	D	AK01-Lh01	AK1-Lh01-day2 - 94.d with links	1161.12	862.3	0.742644	286.442	21.8567	4.97304	3.93119	0.16688	0.157626	0.00227057	0.298838	0.00346803	5.52601	0.247719	0.254376	0.0107984	0.946965	0.139446	0.0048415	1461	55.4957	2429.6	24.42	1904.65	38.5612	39.8663
142	2022-09-01	D	AK01-Lh01	AK1-Lh01-day2 - 28.d	479.321	481.72	1.00501	518.373	52.8676	2.74361	2.57318	0.106766	0.158588	0.00154831	0.309773	0.00310847	8.49389	0.362051	0.388624	0.0161247	0.973416	0.171219	0.00225144	2116.44	74.859	2439.9	16.5337	2285.27	38.7406	13.2572
143	2022-09-01	D	AK01-Lh01	AK1-Lh01-day2 - 330.d	501.069	418.187	0.834589	300.611	26.8086	4.72421	2.86796	0.119452	0.159465	0.00194312	0.302537	0.00491803	7.663	0.332546	0.34868	0.0145227	0.959769	0.166906	0.00152326	1928.29	69.4181	2449.24	20.6161	2192.27	38.9966	21.2699
144	2022-09-01	D	AK01-Lh01	AK1-Lh01-day2 - 23.d	313.557	210.366	0.670903	399.112	55.0632	3.55772	2.86211	0.119591	0.15956	0.00190149	0.263469	0.00357971	7.68325	0.333841	0.349393	0.0145991	0.961654	0.194712	0.002488	1931.7	69.7467	2450.25	20.1603	2194.64	39.0572	21.1631
145	2022-09-01	D	AK01-Lh01	AK1-Lh01-day2 - 71.d	111.95	132.982	1.18786	-296.348	317.191	b.d.l.	2.28153	0.0952064	0.160189	0.00197997	0.276011	0.00366214	9.67637	0.421129	0.438303	0.0182901	0.958823	0.132143	0.00140156	2343.04	81.9798	2456.89	20.8961	2404.46	40.0725	4.63396
146	2022-09-01	D	AK01-Lh01	AK1-Lh01-day2 - 312.d	332.274	147.594	0.444193	391.74	46.5412	3.61937	2.696	0.112373	0.160449	0.00220579	0.230134	0.00516284	8.20209	0.359991	0.37092	0.0154605	0.949678	0.253157	0.0079103	2033.73	72.7023	2459.64	23.2351	2253.57	39.7426	17.316
147	2022-09-01	D	AK01-Lh01	AK1-Lh01-day2 - 331.d	251.578	98.3923	0.391101	335.806	69.8222	4.20152	3.24253	0.138301	0.163461	0.0022319	0.217967	0.00483298	6.9476	0.311145	0.308401	0.013154	0.95239	0.229381	0.00774743	1732.83	64.8112	2491.02	23.0043	2104.76	39.7721	30.4367
148	2022-09-01	D	AK01-Lh01	AK1-Lh01-day2 - 238.d	147.756	168.809	1.14248	748.484	823.938	b.d.l.	2.23647	0.093264	0.163467	0.00180212	0.2531	0.00322287	10.0733	0.434502	0.447133	0.0186461	0.966787	0.132403	0.00130205	2382.49	83.0656	2491.08	18.5738	2441.53	39.8628	4.35896
149	2022-09-01	D	AK01-Lh01	AK1-Lh01-day2 - 36.d with links	832.188	733.095	0.880925	448.671	50.0702	3.14145	2.48549	0.103994	0.16408	0.00248486	0.290239	0.00621711	9.09805	0.404834	0.402335	0.0168338	0.940301	0.184818	0.00454483	2179.78	77.3874	2497.38	25.4988	2347.91	40.7288	12.7173
150	2022-09-01	D	AK01-Lh01	AK1-Lh01-day2 - 375.d	258.729	147.755	0.571079	475.091	100.277	2.96158	2.65989	0.111712	0.165159	0.0024025	0.195131	0.00506828	8.55746	0.380349	0.375956	0.0157896	0.944926	0.168289	0.00377389	2057.36	73.9783	2508.42	24.4656	2292.05	40.4295	17.9816
151	2022-08-26	D	AK01-Lh01	AK01-Lh01-zrc - 153.d	109.614	78.729	0.718238	-390.313	484.379	b.d.l.	1.99102	0.027222	0.165163	0.00393101	0.159071	0.00481001	11.4325	0.313804	0.502255	0.006867	0.498113	0.144226	0.00261655	2623.48	29.4676	2508.46	40.03	2559.09	25.6343	-4.58523
152	2022-09-01	D	AK01-Lh01	AK1-Lh01-day2 - 414.d	356.72	294.751	0.826281	280.832	33.0364	5.00284	2.85802	0.126062	0.166069	0.00303081	0.329083	0.0054171	8.00809	0.382265	0.349893	0.0154332	0.924027	0.180529	0.0032736	1934.09	73.7042	2517.65	30.6668	2231.94	43.1144	23.1789
153	2022-09-01	D	AK01-Lh01	AK1-Lh01-day2 - 33.d	380.744	231.396	0.607746	396.256	46.3391	3.54493	2.65076	0.11007	0.166183	0.00270345	0.257848	0.00622188	8.64016	0.385326	0.377251	0.015665	0.931095	0.225969	0.00583955	2063.43	73.3255	2518.8	27.3326	2300.79	40.6074	18.079
154	2022-08-26	D	AK01-Lh01	AK01-Lh01-zrc - 85.d	739.807	42.6483	0.0576479	2793.87	1378.24	0.515962	2.27147	0.0355012	0.166287	0.00311697	0.0325659	0.00272028	10.0892	0.246232	0.440243	0.00688063	0.640395	0.309755	0.010462	2351.73	30.7974	2519.86	31.4904	2442.98	22.5499	6.67216
155	2022-09-01	D	AK01-Lh01	AK1-Lh01-day2 - 274.d	460.223	84.2603	0.183086	299.064	38.2839	4.69083	2.71116	0.113499	0.167001	0.00316305	0.189737	0.00572763	8.48925	0.390071	0.368846	0.0154412	0.911091	0.48619	0.0133804	2023.97	72.7216	2527.05	31.7967	2284.77	41.7625	19.908
156	2022-08-26	D	AK01-Lh01	AK01-Lh01-zrc - 44.d	127.309	144.79	1.13731	-287.583	390.836	b.d.l.	2.02577	0.0231976	0.167109	0.00395379	0.246313	0.00263213	11.3688	0.298835	0.493639	0.00565278	0.435649	0.138299	0.00154997	2586.4	24.397	2528.14	39.7156	2553.87	24.5367	-2.30453
157	2022-09-01	D	AK01-Lh01	AK1-Lh01-day2 - 434.d	134.891	94.0378	0.697139	399.258	198.422	3.51295	2.43587	0.101697	0.167129	0.00387616	0.248848	0.00949721	9.45591	0.451607	0.410531	0.0171396	0.874172	0.197141	0.00702903	2217.35	78.3352	2528.34	38.9305	2383.27	43.8833	12.3
158	2022-08-26	D	AK01-Lh01	AK01-Lh01-zrc - 167.d	306.976	304.622	0.992333	1110.35	740.736	1.29223	2.23649	0.0437492	0.167474	0.00368491	0.266541	0.00575024	10.3202	0.303838	0.44713	0.00874658	0.664431	0.161112	0.00288052	2382.48	38.9631	2531.81	36.9205	2463.92	27.2598	5.89795
159	2022-08-26	D	AK01-Lh01	AK01-Lh01-zrc - 39.d	145.811	73.3109	0.502779	352.624	186.754	4.29517	2.73787	0.0480566	0.167717	0.00438866	0.264382	0.0126342	8.44248	0.266013	0.365248	0.00641104	0.557068	0.246685	0.0117821	2007	30.2718	2534.23	43.8977	2279.76	28.6129	20.8044
160	2022-08-26	D	AK01-Lh01	AK01-Lh01-zrc - 149.d	130.189	106.592	0.818748	-115.709	547.98	b.d.l.	1.98787	0.0201643	0.168677	0.00392874	0.179997	0.00203493	11.6943	0.297088	0.503051	0.0051028	0.399288	0.145669	0.0016122	2626.9	21.8854	2543.81	39.0368	2580.25	23.7676	-3.26633
161	2022-09-01	D	AK01-Lh01	AK1-Lh01-day2 - 270.d	312.092	357.263	1.14473	416.692	106.425	3.3564	2.55181	0.107699	0.16891	0.00513657	0.388132	0.0141507	9.12252	0.474549	0.391879	0.0165393	0.81133	0.169151	0.00642836	2131.54	76.6043	2546.12	50.9559	2350.37	47.6366	16.2829
162	2022-09-01	D	AK01-Lh01	AK1-Lh01-day2 - 53.d	106.247	142.192	1.33832	750.941	689.864	1.8594	2.19838	0.0920618	0.169942	0.00195653	0.30152	0.00318993	10.6538	0.462703	0.45488	0.0190491	0.964225	0.136555	0.00138022	2416.91	84.4091	2556.32	19.2722	2493.41	40.3361	5.4534
163	2022-08-26	D	AK01-Lh01	AK01-Lh01-zrc - 56.d	79.904	61.2467	0.766504	242.808	90.5505	6.08259	2.47565	0.0326209	0.170523	0.00417681	0.291221	0.0037161	9.49292	0.26403	0.403934	0.00532252	0.473754	0.193213	0.00495185	2187.13	24.4394	2562.03	40.979	2386.86	25.5552	14.6331
164	2022-09-01	D	AK01-Lh01	AK1-Lh01-day2 - 247.d	125.326	236.69	1.8886	376.512	248.415	3.7042	2.28783	0.0959498	0.170677	0.0031929	0.483647	0.00862046	10.2815	0.472151	0.437095	0.0183314	0.913264	0.146126	0.00168974	2337.62	82.2341	2563.54	31.293	2460.44	42.5204	8.81283
165	2022-09-01	D	AK01-Lh01	AK1-Lh01-day2 - 165.d	313.692	143.173	0.456413	241.064	23.2055	5.78121	2.76156	0.114956	0.171146	0.0021661	0.264983	0.00496197	8.54117	0.371616	0.362114	0.0150738	0.956755	0.270897	0.00282434	1992.19	71.3421	2568.13	21.162	2290.31	39.5679	22.4264
166	2022-09-01	D	AK01-Lh01	AK1-Lh01-day2 - 424.d	449.864	281.501	0.625746	292.896	47.1937	4.75714	2.93556	0.128844	0.17128	0.00624309	0.292962	0.0171667	8.04121	0.458771	0.340651	0.0149515	0.769307	0.212177	0.0169142	1889.8	71.896	2569.44	60.9369	2235.66	51.5671	26.4508
167	2022-09-01	D	AK01-Lh01	AK1-Lh01-day2 - 277.d	180.744	188.985	1.0456	359.525	78.4611	3.8745	2.95347	0.124025	0.171448	0.00423027	0.382833	0.0107933	8.00029	0.389657	0.338585	0.0142182	0.862185	0.160088	0.00358744	1879.86	68.4752	2571.08	41.2434	2231.06	43.9873	26.8843
168	2022-09-01	D	AK01-Lh01	AK1-Lh01-day2 - 222.d	150.541	68.8819	0.457563	405.102	123.812	3.43101	2.24427	0.097647	0.172852	0.00344491	0.227754	0.00502634	10.6146	0.507981	0.445578	0.0193868	0.90916	0.303397	0.01092	2375.57	86.4589	2584.7	33.2695	2489.99	44.4375	8.09131
169	2022-09-01	D	AK01-Lh01	AK1-Lh01-day2 - 357.d	313.511	62.2532	0.198568	286.989	27.4219	4.83578	2.6929	0.112708	0.173815	0.00277636	0.214312	0.00716399	8.89557	0.398504	0.371347	0.0155422	0.934274	0.518642	0.027629	2035.73	73.0637	2593.98	26.6403	2327.35	40.9125	21.5207
170	2022-08-26	D	AK01-Lh01	AK01-Lh01-zrc - 103.d	373.776	138.031	0.369287	1125.47	929.712	1.26935	2.20501	0.0390531	0.174842	0.00401674	0.111751	0.00594429	10.928	0.317001	0.453514	0.00803223	0.610559	0.185661	0.00991806	2410.85	35.6238	2603.79	38.2797	2517.02	26.9913	7.4099
171	2022-08-26	D	AK01-Lh01	AK01-Lh01-zrc - 143.d	161.77	198.058	1.22432	-243.526	549.939	b.d.l.	2.17672	0.0286369	0.174857	0.00459409	0.303327	0.00632083	11.071	0.325302	0.459408	0.00604398	0.447739	0.150626	0.00226257	2436.94	26.6973	2603.93	43.7776	2529.12	27.3703	6.41297
172	2022-09-01	D	AK01-Lh01	AK1-Lh01-day2 - 382.d	488.327	175.337	0.359056	225.682	20.6741	6.13705	2.67192	0.111893	0.17511	0.00224757	0.257374	0.00361327	9.0322	0.395613	0.374263	0.0156732	0.9561	0.3394	0.00463912	2049.43	73.5232	2606.34	21.3814	2341.27	40.0617	21.3677
173	2022-09-01	D	AK01-Lh01	AK1-Lh01-day2 - 253.d	265.458	268.547	1.01163	652.796	354.018	2.12165	2.22974	0.0944514	0.175117	0.00158371	0.248217	0.00946269	10.8238	0.468827	0.448482	0.0189976	0.97796	0.152924	0.00308491	2388.5	84.553	2606.41	15.0653	2508.11	40.2822	8.36061
174	2022-09-01	D	AK01-Lh01	AK1-Lh01-day2 - 453.d	312.393	83.1646	0.266218	331.298	177.882	4.18024	2.8507	0.122868	0.175162	0.00315913	0.237004	0.00384602	8.46824	0.395654	0.350791	0.0151194	0.922492	0.413535	0.00729521	1938.37	72.1575	2606.84	30.0428	2282.52	42.4551	25.6427
175	2022-09-01	D	AK01-Lh01	AK1-Lh01-day2 - 77.d	655.379	346.91	0.529328	295.765	13.9813	4.66339	2.35894	0.098221	0.177799	0.0016271	0.261937	0.00356745	10.3877	0.442842	0.423918	0.017651	0.976688	0.274704	0.00535946	2278.24	79.9143	2631.7	15.2077	2469.95	39.506	13.4307
176	2022-09-01	D	AK01-Lh01	AK1-Lh01-day2 - 183.d	1155.55	354.89	0.307119	542.777	46.2846	2.53782	2.22717	0.0943155	0.178647	0.00158427	0.124995	0.00275628	11.0547	0.478296	0.448999	0.0190141	0.978769	0.241685	0.00615759	2390.8	84.596	2639.61	14.7259	2527.75	40.3086	9.42581
177	2022-08-26	D	AK01-Lh01	AK01-Lh01-zrc - 66.d	380.376	262.948	0.691286	203.573	18.5604	7.558	2.93616	0.0348932	0.180765	0.00432237	0.339591	0.00717481	8.48476	0.226559	0.340581	0.00404745	0.44506	0.217196	0.00514375	1889.46	19.4629	2659.15	39.6324	2284.29	24.2587	28.9449
178	2022-09-01	D	AK01-Lh01	AK1-Lh01-day2 - 82.d	249.755	139.971	0.560431	414.117	104.075	3.30596	2.30866	0.0958073	0.182666	0.00327127	0.271268	0.00655804	10.9045	0.492864	0.433152	0.0179754	0.918156	0.270495	0.0108031	2319.91	80.859	2676.48	29.6338	2515.02	42.0625	13.3224
179	2022-08-26	D	AK01-Lh01	AK01-Lh01-zrc - 61.d	876.717	154.398	0.176109	214.793	17.4086	6.96416	2.60097	0.0498624	0.182884	0.00402941	0.219144	0.00307554	9.69047	0.283014	0.384472	0.00737057	0.656409	0.627181	0.00821766	2097.14	34.3194	2678.45	36.4516	2405.8	26.887	21.7033
180	2022-09-01	D	AK01-Lh01	AK1-Lh01-day2 - 87.d	531.41	207.773	0.390984	231.583	39.0596	5.8944	2.82701	0.123971	0.18461	0.00367129	0.268798	0.00420993	8.99984	0.43335	0.353731	0.0155119	0.910728	0.307703	0.00622977	1952.39	73.8704	2693.99	32.8532	2337.99	44.0299	27.528
181	2022-09-01	D	AK01-Lh01	AK1-Lh01-day2 - 258.d	699.192	277.483	0.396863	267.093	14.9658	5.10636	2.62038	0.110183	0.185181	0.00235301	0.246558	0.00561927	9.73954	0.427825	0.381625	0.0160468	0.957248	0.305561	0.00681511	2083.87	74.8748	2699.08	20.9815	2410.45	40.4706	22.7935
182	2022-09-01	D	AK01-Lh01	AK1-Lh01-day2 - 89.d	268.67	83.2057	0.309695	891.311	612.297	1.52954	2.0523	0.0855641	0.185464	0.00208388	0.0976654	0.00171509	12.4544	0.537773	0.487258	0.0203147	0.96555	0.198027	0.00435838	2558.8	88.0579	2701.6	18.549	2639.29	40.6065	5.28574
183	2022-09-01	D	AK01-Lh01	AK1-Lh01-day2 - 326.d	310.144	318.025	1.02541	531.768	110.613	2.56174	3.15291	0.132341	0.185973	0.00203149	0.225326	0.00808875	8.12913	0.352579	0.317167	0.0133128	0.967765	0.0884414	0.00145919	1775.88	65.1572	2706.13	18.0255	2245.49	39.235	34.3757
184	2022-08-26	D	AK01-Lh01	AK01-Lh01-zrc - 81.d with links	204.736	187.703	0.916806	175.897	22.286	8.71998	2.8944	0.0451904	0.186427	0.00362589	0.406641	0.00802147	8.87677	0.221394	0.345495	0.00539422	0.626002	0.202474	0.00312441	1913.05	25.8444	2710.15	32.0824	2325.42	22.7643	29.4116
185	2022-09-01	D	AK01-Lh01	AK1-Lh01-day2 - 171.d	35.1687	53.4916	1.521	1.54618	146.081	b.d.l.	2.07289	0.0873209	0.186515	0.00397253	0.383154	0.00621991	12.4006	0.585354	0.482419	0.020322	0.892417	0.158638	0.00267086	2537.79	88.3774	2710.93	35.1303	2635.23	44.3812	6.38666
186	2022-09-01	D	AK01-Lh01	AK1-Lh01-day2 - 211.d	186.835	141.705	0.758452	635.164	190.132	2.13813	2.17434	0.0918396	0.188037	0.00319352	0.235607	0.00634703	11.9185	0.542586	0.45991	0.0194257	0.927807	0.194959	0.00592168	2439.16	85.7815	2724.33	27.9776	2598.02	42.6717	10.4675
187	2022-09-01	D	AK01-Lh01	AK1-Lh01-day2 - 306.d	234.964	230.911	0.98275	626.676	190.596	2.15798	2.75343	0.115455	0.190882	0.00274924	0.345094	0.00505598	9.55427	0.423598	0.363183	0.0152288	0.945764	0.164335	0.00237533	1997.24	72.0189	2749.04	23.6723	2392.78	40.7745	27.3476
188	2022-09-01	D	AK01-Lh01	AK1-Lh01-day2 - 335.d	105.998	58.4466	0.551393	216.297	38.8833	6.21762	2.75015	0.11551	0.194679	0.00311634	0.352315	0.00521039	9.75592	0.438511	0.363616	0.0152723	0.934435	0.304614	0.00561652	1999.29	72.2019	2781.36	26.2321	2412	41.4194	28.1183
189	2022-08-26	D	AK01-Lh01	AK01-Lh01-zrc - 98.d	143.239	116.592	0.813969	431.826	156.321	3.26952	2.12446	0.0325929	0.201475	0.00472044	0.283548	0.0101537	13.07	0.366033	0.470707	0.00722144	0.54781	0.218834	0.00728545	2486.66	31.6533	2837.45	38.2004	2684.72	26.4212	12.3627
190	2022-09-01	D	AK01-Lh01	AK1-Lh01-day2 - 204.d	489.324	312.208	0.63804	256.041	17.0397	5.19532	2.22569	0.0921153	0.202287	0.0019517	0.298003	0.00483496	12.5259	0.532314	0.449299	0.0185953	0.973887	0.281169	0.00456772	2392.14	82.7155	2844	15.7215	2644.67	39.9812	15.8885
191	2022-08-26	D	AK01-Lh01	AK01-Lh01-zrc - 169.d	346.472	229.982	0.663782	240.848	18.9349	5.89966	2.16727	0.022771	0.202849	0.00469287	0.331465	0.00852639	12.8993	0.327756	0.461409	0.00484791	0.413508	0.307543	0.012228	2445.78	21.3847	2848.53	37.6826	2672.32	23.9479	14.1389
192	2022-09-01	D	AK01-Lh01	AK1-Lh01-day2 - 362.d	88.9569	82.7555	0.930288	440.258	130.423	3.0169	2.05939	0.0873099	0.203347	0.00366182	0.331915	0.00552812	13.6084	0.626828	0.485581	0.0205867	0.920414	0.221499	0.00395275	2551.53	89.3382	2852.52	29.3211	2722.85	43.5957	10.5517
193	2022-09-01	D	AK01-Lh01	AK1-Lh01-day2 - 396.d	171.436	138.206	0.806164	472.802	166.092	2.80034	2.16999	0.0904021	0.205592	0.00229657	0.288058	0.00564331	13.0573	0.563184	0.460831	0.0191982	0.965881	0.217367	0.00411513	2443.22	84.7236	2870.38	18.1595	2683.8	40.7015	14.8816
194	2022-09-01	D	AK01-Lh01	AK1-Lh01-day2 - 80.d	309.81	374.162	1.20771	215.906	41.1805	6.12736	3.00569	0.125194	0.206167	0.00786829	0.537525	0.0186064	9.45325	0.534042	0.332702	0.0138578	0.737302	0.193827	0.00757208	1851.46	67.0341	2874.92	62.0179	2383.02	51.9198	35.5995
195	2022-08-26	D	AK01-Lh01	AK01-Lh01-zrc - 102.d	223.475	212.497	0.950874	334.307	46.9579	4.28248	2.22037	0.0372902	0.207291	0.0050336	0.33937	0.00682991	12.8665	0.37988	0.450374	0.00756383	0.568829	0.213619	0.00344975	2396.92	33.6189	2883.75	39.4291	2669.92	27.8239	16.882
196	2022-09-01	D	AK01-Lh01	AK1-Lh01-day2 - 296.d	1667.88	191.295	0.114693	137.886	5.09976	9.5428	3.5652	0.14955	0.210026	0.00198737	0.308959	0.00257433	8.11887	0.349122	0.280489	0.0117658	0.975488	0.970977	0.0141758	1593.83	59.2345	2905.02	15.336	2244.35	38.8937	45.1354
197	2022-09-01	D	AK01-Lh01	AK1-Lh01-day2 - 336.d	297.51	176.876	0.594521	739.87	299.437	1.77329	2.01449	0.0847319	0.212118	0.00247857	0.170377	0.00312316	14.5117	0.633493	0.496403	0.0208792	0.963511	0.183815	0.00372926	2598.32	89.9524	2921.07	18.9112	2783.77	41.4911	11.0492
198	2022-09-01	D	AK01-Lh01	AK1-Lh01-day2 - 423.d	389.195	282.165	0.724997	149.893	14.0718	8.74278	2.92366	0.123216	0.21296	0.00547426	0.427469	0.0160716	10.0387	0.495562	0.342037	0.0144149	0.853726	0.26582	0.00699893	1896.46	69.244	2927.48	41.5796	2438.35	45.6144	35.2187
199	2022-08-26	D	AK01-Lh01	AK01-Lh01-zrc - 74.d	223.577	156.948	0.701987	179.541	21.9938	8.04203	2.28395	0.0432644	0.215551	0.00579302	0.369095	0.0144127	13.0068	0.427666	0.437838	0.00829386	0.576113	0.304743	0.0118615	2340.95	37.1852	2947.02	43.3983	2680.14	31.0122	20.5655
200	2022-09-01	D	AK01-Lh01	AK1-Lh01-day2 - 26.d with links	544.174	191.865	0.352581	169.602	12	7.69602	2.42286	0.102673	0.215864	0.00385669	0.316952	0.00800906	12.2788	0.56469	0.412735	0.0174903	0.921452	0.532544	0.0245079	2227.41	79.8136	2949.36	28.8447	2625.95	43.2058	24.4781
201	2022-09-01	D	AK01-Lh01	AK1-Lh01-day2 - 103.d	207.595	353.084	1.70083	267.141	35.7843	4.88456	2.72253	0.117049	0.216086	0.00240488	0.53902	0.0055316	10.9386	0.485779	0.367305	0.0157914	0.96809	0.153327	0.00242173	2016.71	74.455	2951.03	17.9653	2517.92	41.3387	31.6609
202	2022-09-01	D	AK01-Lh01	AK1-Lh01-day2 - 355.d	373.048	139.352	0.373551	270.742	16.4169	4.77053	1.94058	0.0805807	0.223649	0.00176989	0.226455	0.00380014	15.8833	0.671407	0.515309	0.0213976	0.98232	0.415821	0.011214	2679.25	91.0357	3006.43	12.7141	2869.8	40.4006	10.8824
203	2022-09-01	D	AK01-Lh01	AK1-Lh01-day2 - 293.d	283.07	259.86	0.918005	191.45	18.7036	6.70621	2.7338	0.114342	0.228125	0.00241031	0.38825	0.00454796	11.5004	0.496115	0.365792	0.0152993	0.969542	0.203751	0.00202596	2009.57	72.2143	3038.22	16.9295	2564.61	40.3198	33.857
204	2022-09-01	D	AK01-Lh01	AK1-Lh01-day2 - 333.d	382.022	241.633	0.63251	175.603	10.1035	7.26912	2.15964	0.0895404	0.232527	0.00232631	0.351141	0.00515078	14.8387	0.632883	0.46304	0.019198	0.9721	0.335201	0.00526553	2452.97	84.5946	3068.8	15.9892	2804.95	40.5942	20.0676
205	2022-08-26	D	AK01-Lh01	AK01-Lh01-zrc - 156.d	583.211	364.005	0.62414	135.182	8.2057	10.3995	2.09688	0.0342449	0.239462	0.00505675	0.423372	0.00733653	15.7387	0.42015	0.476898	0.00778838	0.611766	0.431988	0.01015	2513.74	33.9953	3115.68	33.6192	2861.07	25.492	19.3198
206	2022-09-01	D	AK01-Lh01	AK1-Lh01-day2 - 120.d	314.47	277.053	0.881014	124.005	6.23553	10.1976	3.09211	0.131594	0.239759	0.00281094	0.442578	0.00635482	10.6863	0.471727	0.323404	0.0137634	0.964086	0.218505	0.00502016	1806.33	67.0451	3117.66	18.662	2496.23	41.0091	42.0612
207	2022-09-01	D	AK01-Lh01	AK1-Lh01-day2 - 251.d	800.433	206.851	0.258425	131.802	7.79976	9.56265	2.38162	0.100229	0.242337	0.00486824	0.338137	0.0131608	14.0234	0.653956	0.419883	0.0176705	0.902456	0.709384	0.019111	2259.95	80.2301	3134.67	31.9324	2751.29	44.2267	27.9047
208	2022-08-26	D	AK01-Lh01	AK01-Lh01-zrc - 133.d	237.89	208.056	0.874588	196.4	18.5122	7.12362	2.06685	0.0243024	0.244141	0.00667747	0.416877	0.0178457	16.2794	0.484658	0.483829	0.00568896	0.394952	0.306451	0.0161709	2543.92	24.7155	3146.45	43.4345	2893.35	28.4872	19.1495
209	2022-09-01	D	AK01-Lh01	AK1-Lh01-day2 - 153.d	227.024	176.875	0.779102	129.141	12.9916	9.70822	2.10344	0.0892197	0.246493	0.0030334	0.465347	0.00642875	16.1503	0.713283	0.475412	0.0201652	0.960395	0.360843	0.0056338	2507.25	88.1117	3161.67	19.5189	2885.74	42.2543	20.6984
210	2022-08-26	D	AK01-Lh01	AK01-Lh01-zrc - 41.d	249.979	281.548	1.12629	168.501	26.3673	8.46021	2.18985	0.0450525	0.250444	0.00576478	0.495915	0.0063413	15.7617	0.486598	0.456652	0.00939483	0.6664	0.265461	0.00518463	2424.76	41.5774	3186.86	36.4353	2862.46	29.4853	23.914
211	2022-09-01	D	AK01-Lh01	AK1-Lh01-day2 - 29.d	383.155	171.487	0.447566	87.8856	7.62082	14.09	2.55069	0.113217	0.25638	0.00476038	0.49478	0.010235	13.8526	0.666505	0.392051	0.0174019	0.922536	0.591735	0.0137641	2132.33	80.5903	3223.89	29.3042	2739.68	45.5955	33.8584
212	2022-08-26	D	AK01-Lh01	AK01-Lh01-zrc - 34.d	323.656	214.348	0.66227	120.365	7.90027	11.3109	1.91398	0.0247257	0.266391	0.00562796	0.471821	0.00655169	19.1817	0.475003	0.52247	0.00674951	0.521676	0.484488	0.00788007	2709.65	28.5788	3284.2	33.1859	3051	23.9028	17.4944
213	2022-09-01	D	AK01-Lh01	AK1-Lh01-day2 - 256.d	230.945	99.1961	0.429522	77.0304	4.79447	15.4245	2.19377	0.094055	0.290973	0.0052375	0.593592	0.012423	18.2796	0.84998	0.455836	0.0195433	0.922036	0.801131	0.0120997	2421.14	86.5427	3422.11	27.9804	3004.57	44.7943	29.25
215	2022-09-01	Y	AK01-Lh01	AK1-Lh01-day2 - 191.d	92.9601	68.6232	0.738201	-231.889	133.26	b.d.l.	4.45172	0.047436	0.085513	0.00229447	0.174175	0.00352091	2.64734	0.0764293	0.224632	0.0023936	0.369088	0.0674398	0.00122802	1306.3	12.5998	1326.33	51.9515	1313.9	21.2803	1.50948
456	2022-08-26	Y	AK01-Lh01	AK01-Lh01-zrc - 1.d	284.374	258.977	0.910692	-784.443	537.995	b.d.l.	4.4171	0.0493139	0.084912	0.00203523	0.213435	0.00223237	2.64934	0.0700519	0.226393	0.00252751	0.422229	0.0692891	0.000627541	1315.57	13.2857	1312.66	46.4972	1314.46	19.4935	-0.221551
214	2022-09-01	S	AK01-Lh01	AK1-Lh01-day2 - 435.d	242.502	120.476	0.496802	2.36384	424.459	b.d.l.	4.28382	0.0456158	0.0851169	0.00198989	0.124199	0.00311805	2.73836	0.0703461	0.233436	0.00248572	0.414509	0.076465	0.00148601	1352.48	12.9914	1317.33	45.3219	1338.93	19.1091	-2.66847
216	2022-08-26	S	AK01-Lh01	AK01-Lh01-zrc - 105.d	135.992	200.687	1.47572	-218.062	240.489	b.d.l.	3.64387	0.042229	0.0990788	0.00242824	0.339961	0.00362333	3.74735	0.101591	0.274433	0.00318042	0.427481	0.0840413	0.000888779	1563.27	16.0874	1606.01	45.6947	1581.55	21.732	2.66149
217	2022-08-26	S	AK01-Lh01	AK01-Lh01-zrc - 126.d	43.0052	79.4073	1.84646	129.971	170.72	b.d.l.	3.56524	0.0565849	0.0994861	0.00267442	0.431993	0.00811881	3.84574	0.120056	0.280486	0.00445168	0.508403	0.0860739	0.00126805	1593.81	22.4114	1613.66	50.0717	1602.38	25.1619	1.22977
218	2022-08-26	S	AK01-Lh01	AK01-Lh01-zrc - 4.d	200.723	89.3558	0.445171	-421.714	443.328	b.d.l.	3.40492	0.0343042	0.100702	0.00238532	0.102151	0.00133568	4.07603	0.104919	0.293693	0.00295892	0.391403	0.0872957	0.00110897	1659.96	14.7442	1636.25	43.9911	1649.52	20.9904	-1.44883
219	2022-09-01	S	AK01-Lh01	AK1-Lh01-day2 - 98.d	672.527	454.875	0.676367	-1114.21	1327.33	b.d.l.	3.50446	0.144792	0.101371	0.000839882	0.161427	0.00138285	3.98655	0.16799	0.285351	0.0117897	0.98048	0.0900942	0.000879688	1618.25	59.1306	1648.53	15.363	1631.46	34.2197	1.83669
220	2022-08-26	S	AK01-Lh01	AK01-Lh01-zrc - 172.d	198.338	184.245	0.928945	-126.351	370.912	b.d.l.	3.43095	0.0370389	0.101787	0.00242216	0.215909	0.00253575	4.0887	0.10684	0.291465	0.00314652	0.413138	0.0893532	0.000962215	1648.85	15.7061	1656.13	44.0817	1652.05	21.3217	0.439955
221	2022-09-01	S	AK01-Lh01	AK1-Lh01-day2 - 81.d	151.516	192.012	1.26727	234.982	481.379	b.d.l.	3.60703	0.150661	0.101913	0.00189325	0.308319	0.00396238	3.8939	0.178005	0.277237	0.0115798	0.913703	0.0875601	0.00122514	1577.43	58.4468	1658.41	34.4035	1612.42	36.9486	4.88316
222	2022-09-01	S	AK01-Lh01	AK1-Lh01-day2 - 271.d	86.8385	120.206	1.38424	-233.434	179.04	b.d.l.	3.54239	0.148291	0.102979	0.00218653	0.336849	0.00487133	4.00645	0.188058	0.282295	0.0118174	0.891841	0.0901579	0.00108006	1602.91	59.4108	1677.67	39.2247	1635.51	38.1589	4.45621
223	2022-08-26	S	AK01-Lh01	AK01-Lh01-zrc - 26.d	143.87	226.223	1.57241	99.4365	455.691	b.d.l.	3.32287	0.0448826	0.103139	0.00259237	0.369623	0.00455402	4.27777	0.122062	0.300944	0.00406491	0.47337	0.092447	0.0011731	1695.99	20.1424	1680.54	46.4161	1689.09	23.4876	-0.919302
224	2022-09-01	S	AK01-Lh01	AK1-Lh01-day2 - 62.d	344.889	191.399	0.554959	-615.815	625.316	b.d.l.	3.42046	0.142144	0.103279	0.00110703	0.134344	0.00200228	4.16135	0.178593	0.292358	0.0121496	0.968309	0.0928452	0.00106864	1653.3	60.605	1683.04	19.7881	1666.45	35.1484	1.76685
225	2022-08-26	S	AK01-Lh01	AK01-Lh01-zrc - 8.d	376.235	61.5822	0.16368	-824.528	929.129	b.d.l.	3.2884	0.0341875	0.103472	0.00248228	0.0379218	0.000701388	4.33655	0.113382	0.304099	0.00316154	0.397633	0.090173	0.00142132	1711.6	15.6281	1686.48	44.2686	1700.34	21.5764	-1.48962
226	2022-08-26	S	AK01-Lh01	AK01-Lh01-zrc - 144.d	165.102	228.431	1.38357	-338.338	478.261	b.d.l.	3.41435	0.0351882	0.103783	0.00248017	0.322643	0.0034262	4.18915	0.109023	0.292882	0.00301843	0.396002	0.0902402	0.000954819	1655.91	15.0502	1692.03	44.0672	1671.9	21.3361	2.13434
227	2022-09-01	S	AK01-Lh01	AK1-Lh01-day2 - 119.d	297.797	356.503	1.19713	-745.488	594.862	b.d.l.	3.37393	0.139839	0.103812	0.00119767	0.273584	0.00237613	4.24052	0.182438	0.29639	0.0122844	0.963375	0.0908198	0.000897382	1673.38	61.0873	1692.54	21.2727	1681.9	35.3628	1.13178
228	2022-08-26	S	AK01-Lh01	AK01-Lh01-zrc - 157.d	174.244	113.608	0.652005	254.094	678.605	b.d.l.	3.20281	0.032986	0.104366	0.00246145	0.148363	0.00185058	4.4909	0.115575	0.312226	0.00321564	0.40019	0.0934175	0.00117702	1751.65	15.7971	1702.34	43.4338	1729.29	21.3755	-2.89671
229	2022-09-01	S	AK01-Lh01	AK1-Lh01-day2 - 406.d	383.035	230.178	0.600931	-64.1538	1341.06	b.d.l.	3.38036	0.13989	0.104488	0.000905699	0.139709	0.00147602	4.25999	0.180118	0.295827	0.0122423	0.97876	0.0911106	0.00101194	1670.58	60.9042	1704.49	15.9587	1685.67	34.7835	1.98911
230	2022-08-26	S	AK01-Lh01	AK01-Lh01-zrc - 111.d	147.674	63.377	0.429168	191.781	484.169	b.d.l.	3.28206	0.0377481	0.104573	0.00249974	0.0972051	0.00177042	4.39116	0.116485	0.304687	0.00350431	0.433567	0.090929	0.00159432	1714.51	17.3147	1705.99	44.0019	1710.68	21.9425	-0.499486
231	2022-09-01	S	AK01-Lh01	AK1-Lh01-day2 - 200.d	602.163	207.735	0.344981	-1440.2	1269.53	b.d.l.	3.27137	0.135258	0.104782	0.000970441	0.0791124	0.000766114	4.41432	0.187036	0.305682	0.0126387	0.975818	0.0937307	0.000986912	1719.42	62.4016	1709.67	17.0402	1715.03	35.0901	-0.570426
232	2022-09-01	S	AK01-Lh01	AK1-Lh01-day2 - 260.d	320.812	146.008	0.45512	-863.359	812.801	b.d.l.	3.28062	0.135906	0.105759	0.00120012	0.104378	0.0011651	4.44292	0.190837	0.304821	0.0126278	0.964471	0.0911114	0.000980252	1715.17	62.3891	1726.73	20.8338	1720.38	35.6155	0.669388
233	2022-09-01	S	AK01-Lh01	AK1-Lh01-day2 - 358.d	170.663	144.459	0.846459	-120.86	411.295	b.d.l.	3.24964	0.135067	0.10675	0.00142625	0.193965	0.00247849	4.52728	0.197654	0.307727	0.0127903	0.952022	0.0906241	0.000943564	1729.51	63.0516	1743.82	24.4773	1736	36.3253	0.820686
234	2022-09-01	S	AK01-Lh01	AK1-Lh01-day2 - 428.d	251.153	168.609	0.671339	-738.778	486.793	b.d.l.	3.20146	0.132399	0.106762	0.00129009	0.155631	0.00181918	4.59592	0.198016	0.312357	0.0129178	0.959864	0.0977986	0.00120612	1752.3	63.4555	1744.03	22.1375	1748.53	35.9451	-0.474317
235	2022-09-01	S	AK01-Lh01	AK1-Lh01-day2 - 92.d	909.088	236.883	0.260572	-1555.68	1833.47	b.d.l.	3.21954	0.132992	0.106841	0.000754816	0.0608894	0.00056445	4.57354	0.191666	0.310604	0.0128304	0.985688	0.0954788	0.000943222	1743.68	63.1102	1745.39	12.9404	1744.46	34.9313	0.0984295
236	2022-09-01	S	AK01-Lh01	AK1-Lh01-day2 - 386.d	103.168	66.6741	0.646267	-167.054	267.768	b.d.l.	3.20019	0.133422	0.106913	0.00197027	0.14923	0.00212696	4.60428	0.209878	0.312481	0.0130279	0.914632	0.0932435	0.00117625	1752.91	63.9904	1746.63	33.7501	1750.04	38.0434	-0.359448
237	2022-09-01	S	AK01-Lh01	AK1-Lh01-day2 - 132.d	136.355	106.89	0.783907	-353.931	270.894	b.d.l.	3.38172	0.14241	0.107076	0.00170609	0.179863	0.00260131	4.36374	0.196479	0.295707	0.0124528	0.935291	0.0896689	0.00121113	1669.99	61.957	1749.41	29.1703	1705.5	37.2111	4.53972
238	2022-08-26	S	AK01-Lh01	AK01-Lh01-zrc - 163.d	195.829	297.435	1.51885	-664.083	453.587	b.d.l.	3.15954	0.0348127	0.10721	0.00242502	0.346985	0.0030886	4.67648	0.117661	0.316502	0.00348731	0.437926	0.0957491	0.000965716	1772.62	17.0761	1751.71	41.3984	1763.04	21.0497	-1.19413
239	2022-09-01	S	AK01-Lh01	AK1-Lh01-day2 - 175.d	204.409	128.683	0.629536	131.568	654.47	b.d.l.	3.2409	0.134568	0.107345	0.00133091	0.144408	0.00194643	4.56479	0.197809	0.308557	0.0128119	0.958195	0.092735	0.00113049	1733.6	63.1179	1754	22.6855	1742.86	36.1085	1.16288
240	2022-08-26	S	AK01-Lh01	AK01-Lh01-zrc - 7.d	166.344	211.021	1.26858	396.045	727.806	b.d.l.	3.21627	0.0335316	0.107346	0.00256034	0.285384	0.0031883	4.5998	0.119734	0.310919	0.00324153	0.400519	0.0919699	0.000975451	1745.23	15.9402	1754.02	43.6406	1749.23	21.7141	0.5013
241	2022-08-26	S	AK01-Lh01	AK01-Lh01-zrc - 55.d	87.5031	103.422	1.18193	-183.423	181.409	b.d.l.	3.16568	0.0394599	0.10747	0.00270261	0.277806	0.00347342	4.67871	0.131319	0.315888	0.00393752	0.444107	0.094755	0.0010731	1769.62	19.2896	1756.13	46.0005	1763.44	23.4847	-0.767928
242	2022-09-01	S	AK01-Lh01	AK1-Lh01-day2 - 45.d	219.182	149.626	0.682658	497.619	828.887	b.d.l.	3.33045	0.13865	0.107618	0.00137904	0.160675	0.00168351	4.45335	0.193982	0.30026	0.0125002	0.955749	0.0966802	0.00103886	1692.6	61.9751	1758.64	23.4328	1722.32	36.1336	3.75536
243	2022-08-26	S	AK01-Lh01	AK01-Lh01-zrc - 160.d	143.193	127.872	0.893001	-193.559	386.133	b.d.l.	3.13861	0.0367524	0.107818	0.00253863	0.203854	0.00292624	4.73437	0.124497	0.318613	0.00373088	0.445297	0.0953562	0.00123089	1782.95	18.2395	1762.05	43.0382	1773.34	22.0482	-1.18614
244	2022-09-01	S	AK01-Lh01	AK1-Lh01-day2 - 116.d	732.395	153.879	0.210103	130.753	2144.97	b.d.l.	3.29905	0.136293	0.108261	0.000877351	0.0506211	0.000670423	4.52263	0.190404	0.303118	0.0125227	0.981298	0.0972446	0.00125886	1706.75	61.9505	1769.54	14.7993	1735.14	35.0212	3.54849
245	2022-09-01	S	AK01-Lh01	AK1-Lh01-day2 - 192.d	271.993	65.8453	0.242084	-259.917	783.122	b.d.l.	3.30068	0.137819	0.108933	0.00181745	0.0562912	0.00134009	4.54844	0.204518	0.302967	0.0126503	0.928613	0.0954826	0.00226586	1706.01	62.5891	1780.83	30.4255	1739.88	37.4445	4.20177
246	2022-08-26	S	AK01-Lh01	AK01-Lh01-zrc - 10.d	142.028	158.304	1.11459	-459.551	297.748	b.d.l.	3.06018	0.0369265	0.108984	0.00258068	0.25288	0.00292674	4.90819	0.130444	0.326778	0.00394316	0.454035	0.0969721	0.00110729	1822.75	19.1587	1781.68	43.1779	1803.66	22.4217	-2.30501
247	2022-09-01	S	AK01-Lh01	AK1-Lh01-day2 - 174.d	116.102	75.0719	0.646602	-471.403	237.104	b.d.l.	3.1039	0.129933	0.109049	0.00206575	0.153383	0.00225647	4.84193	0.222476	0.322175	0.0134866	0.911057	0.0997022	0.0015595	1800.34	65.7577	1782.77	34.5374	1792.21	38.6872	-0.985872
248	2022-08-26	S	AK01-Lh01	AK01-Lh01-zrc - 118.d	135.383	159.325	1.17684	-564.837	328.036	b.d.l.	3.11269	0.0372457	0.109109	0.00262622	0.268786	0.0041495	4.83094	0.129855	0.321266	0.00384419	0.445158	0.0976748	0.00113265	1795.91	18.7557	1783.78	43.878	1790.3	22.6163	-0.680098
249	2022-09-01	S	AK01-Lh01	AK1-Lh01-day2 - 156.d	292.474	137.055	0.468606	-385.272	777.729	b.d.l.	3.18558	0.134094	0.109122	0.00122996	0.105217	0.00188629	4.72096	0.205725	0.313914	0.0132139	0.96597	0.0939509	0.00181577	1759.94	64.8333	1783.99	20.5469	1770.97	36.5289	1.34826
250	2022-09-01	S	AK01-Lh01	AK1-Lh01-day2 - 275.d	231.62	184.325	0.795807	-1084.84	503.347	b.d.l.	3.19632	0.132893	0.109446	0.00139191	0.182387	0.0025028	4.71907	0.205178	0.312859	0.0130077	0.956264	0.09433	0.00102443	1754.76	63.8726	1789.4	23.1678	1770.63	36.4436	1.93556
251	2022-09-01	S	AK01-Lh01	AK1-Lh01-day2 - 50.d	168.597	103.539	0.614121	-479.18	353.065	b.d.l.	3.0842	0.128917	0.109524	0.00181994	0.142311	0.00235513	4.89411	0.220142	0.324234	0.0135527	0.929263	0.101649	0.00144104	1810.37	65.9773	1790.69	30.266	1801.24	37.9417	-1.09898
252	2022-09-01	S	AK01-Lh01	AK1-Lh01-day2 - 129.d	204.1	117.03	0.573393	910.448	833.826	1.71172	3.20218	0.133182	0.109531	0.00137172	0.133776	0.00168903	4.71411	0.20476	0.312288	0.0129884	0.957533	0.0971234	0.00133327	1751.95	63.8055	1790.81	22.81	1769.75	36.401	2.16988
253	2022-09-01	S	AK01-Lh01	AK1-Lh01-day2 - 334.d	276.377	130.33	0.471566	-339.724	525.785	b.d.l.	3.27288	0.135877	0.109662	0.00118207	0.110841	0.00210986	4.61778	0.198069	0.305541	0.0126849	0.967908	0.0947804	0.00121283	1718.73	62.6365	1792.99	19.6276	1752.49	35.8147	4.14189
254	2022-08-26	S	AK01-Lh01	AK01-Lh01-zrc - 130.d	346.759	163.877	0.472597	15.0727	965.635	b.d.l.	3.07834	0.0333756	0.109715	0.00245824	0.106828	0.00120499	4.91198	0.122264	0.324851	0.00352205	0.435581	0.096599	0.00100237	1813.37	17.1375	1793.87	40.7939	1804.32	21.0019	-1.08745
255	2022-09-01	S	AK01-Lh01	AK1-Lh01-day2 - 85.d	252.118	80.0657	0.317573	-671.575	668.605	b.d.l.	3.13789	0.130472	0.109892	0.00124149	0.0742746	0.00144199	4.82651	0.207959	0.318685	0.0132507	0.965013	0.0958691	0.00154763	1783.31	64.7787	1796.79	20.5617	1789.53	36.2564	0.750743
256	2022-08-26	S	AK01-Lh01	AK01-Lh01-zrc - 131.d	195.493	95.4355	0.488179	127.175	671.152	b.d.l.	3.04196	0.0352264	0.110071	0.00242942	0.108731	0.00405632	4.98685	0.124296	0.328735	0.00380681	0.464605	0.096657	0.00155336	1832.25	18.4689	1799.76	40.156	1817.09	21.0839	-1.805
257	2022-09-01	S	AK01-Lh01	AK1-Lh01-day2 - 342.d	148.519	144.702	0.974296	260.527	648.023	b.d.l.	3.1192	0.129542	0.1101	0.00166963	0.221846	0.00235896	4.86464	0.215079	0.320595	0.0133145	0.939338	0.0958998	0.000997254	1792.64	64.9964	1800.24	27.5885	1796.15	37.2547	0.422371
258	2022-09-01	S	AK01-Lh01	AK1-Lh01-day2 - 454.d	293.55	322.907	1.10001	471.22	916.492	b.d.l.	3.11417	0.129121	0.11011	0.00121184	0.260092	0.00277612	4.87294	0.209041	0.321113	0.0133141	0.96653	0.102816	0.00093191	1795.16	64.9689	1800.41	20.0218	1797.59	36.1567	0.291493
259	2022-09-01	S	AK01-Lh01	AK1-Lh01-day2 - 126.d	137.637	247.83	1.8006	-239.602	507.407	b.d.l.	3.17205	0.133076	0.110117	0.00259006	0.412318	0.00639218	4.78432	0.230108	0.315253	0.0132257	0.872262	0.0949753	0.00115983	1766.51	64.825	1800.52	42.7895	1782.15	40.4147	1.88908
260	2022-09-01	S	AK01-Lh01	AK1-Lh01-day2 - 443.d	128.517	156.858	1.22053	-289.871	261.372	b.d.l.	3.18122	0.134111	0.110124	0.00203802	0.284707	0.00339768	4.77081	0.219649	0.314345	0.0132518	0.915654	0.0991657	0.00102679	1762.05	64.9979	1800.63	33.6669	1779.78	38.6663	2.14232
261	2022-09-01	S	AK01-Lh01	AK1-Lh01-day2 - 429.d	139.883	61.4021	0.438953	-445.821	345.694	b.d.l.	3.07981	0.128396	0.110292	0.00161492	0.104843	0.00229736	4.93545	0.218079	0.324696	0.0135365	0.943499	0.103368	0.00199294	1812.62	65.8754	1803.41	26.6277	1808.34	37.3238	-0.51089
262	2022-08-26	S	AK01-Lh01	AK01-Lh01-zrc - 83.d	183.752	93.3534	0.508039	-20.078	602.631	b.d.l.	3.15443	0.0387079	0.110572	0.00264498	0.124532	0.00523285	4.83093	0.129878	0.317015	0.00389008	0.456429	0.0960263	0.00135395	1775.13	19.0409	1808.02	43.477	1790.3	22.6204	1.81868
263	2022-09-01	S	AK01-Lh01	AK1-Lh01-day2 - 47.d	91.7369	99.0769	1.08001	-313.168	228.874	b.d.l.	3.23182	0.135179	0.110636	0.00194675	0.254925	0.00436745	4.71797	0.214092	0.309423	0.0129424	0.921758	0.0985297	0.00137527	1737.87	63.7187	1809.07	31.9772	1770.44	38.0357	3.93566
264	2022-09-01	S	AK01-Lh01	AK1-Lh01-day2 - 42.d	66.3497	44.8112	0.67538	-156.297	151.541	b.d.l.	3.23669	0.135516	0.110838	0.00271483	0.160244	0.00301295	4.71947	0.228927	0.308957	0.0129356	0.863148	0.100338	0.0020045	1735.57	63.7082	1812.38	44.4941	1770.7	40.6634	4.23804
265	2022-09-01	S	AK01-Lh01	AK1-Lh01-day2 - 295.d	356.952	172.14	0.48225	-320.527	1030.67	b.d.l.	3.0849	0.130827	0.110879	0.00115284	0.108826	0.00137498	4.95351	0.216294	0.324159	0.0137472	0.971237	0.0973089	0.00187412	1810.01	66.928	1813.05	18.8858	1811.42	36.9056	0.167683
266	2022-09-01	S	AK01-Lh01	AK1-Lh01-day2 - 282.d	370.969	354.062	0.954425	456.823	1234.94	b.d.l.	3.15577	0.130627	0.111149	0.00116277	0.224626	0.00204592	4.85407	0.207243	0.31688	0.0131167	0.969516	0.098	0.00110878	1774.47	64.2112	1817.47	18.9918	1794.32	35.9612	2.36561
267	2022-09-01	S	AK01-Lh01	AK1-Lh01-day2 - 176.d	242.806	125.993	0.518906	-269.388	550.523	b.d.l.	3.06767	0.12739	0.111294	0.00145837	0.127043	0.00159169	4.99999	0.217724	0.325981	0.0135369	0.953648	0.104862	0.00131257	1818.87	65.8133	1819.83	23.7821	1819.32	36.8618	0.0528869
268	2022-09-01	S	AK01-Lh01	AK1-Lh01-day2 - 15.d	244.064	187.347	0.767614	-292.977	492.162	b.d.l.	3.2106	0.13375	0.111468	0.00117046	0.174668	0.00191246	4.78487	0.205567	0.311469	0.0129755	0.969671	0.100445	0.00108312	1747.93	63.7818	1822.67	19.0507	1782.25	36.0972	4.10061
269	2022-09-01	S	AK01-Lh01	AK1-Lh01-day2 - 399.d	191.232	105.767	0.553083	-377.32	432.548	b.d.l.	3.10625	0.128954	0.111861	0.00132215	0.128035	0.00170654	4.96304	0.214226	0.321931	0.0133648	0.961779	0.0979464	0.00131254	1799.15	65.1757	1829.06	21.4273	1813.05	36.4939	1.63489
270	2022-09-01	S	AK01-Lh01	AK1-Lh01-day2 - 122.d	173.662	162.951	0.938322	-320.938	367.447	b.d.l.	3.20066	0.133202	0.11225	0.00154502	0.218706	0.0027323	4.83339	0.211868	0.312435	0.0130026	0.949422	0.0970575	0.00111345	1752.68	63.8684	1835.34	24.9334	1790.73	36.8947	4.50411
271	2022-09-01	S	AK01-Lh01	AK1-Lh01-day2 - 219.d	173.205	79.256	0.457585	-467.489	577.682	b.d.l.	3.00539	0.124842	0.11242	0.00163292	0.104413	0.00171895	5.15524	0.226859	0.332735	0.0138216	0.943954	0.100645	0.00149232	1851.63	66.857	1838.09	26.3033	1845.26	37.4402	-0.736477
272	2022-09-01	S	AK01-Lh01	AK1-Lh01-day2 - 444.d	232.779	142.781	0.613376	-806.167	587.519	b.d.l.	3.11807	0.129523	0.112772	0.00128086	0.152697	0.00263086	4.98451	0.214655	0.320711	0.0133222	0.964593	0.107899	0.00160404	1793.2	65.0282	1843.75	20.5536	1816.7	36.4358	2.74141
273	2022-09-01	S	AK01-Lh01	AK1-Lh01-day2 - 324.d	343.809	85.2073	0.247833	-1632.4	895.682	b.d.l.	2.96918	0.122818	0.113097	0.00104835	0.0561375	0.000851433	5.24954	0.222529	0.336793	0.0139312	0.975799	0.0997262	0.00156214	1871.22	67.1829	1848.95	16.7637	1860.7	36.1703	-1.20444
274	2022-09-01	S	AK01-Lh01	AK1-Lh01-day2 - 416.d	237.651	171.195	0.720363	1214.12	1073.69	1.27325	3.08566	0.127821	0.113377	0.00146659	0.167548	0.00217525	5.06385	0.219756	0.324079	0.0134248	0.954542	0.100847	0.00121039	1809.62	65.362	1853.42	23.3812	1830.07	36.814	2.36301
275	2022-09-01	S	AK01-Lh01	AK1-Lh01-day2 - 231.d	136.048	74.7933	0.549755	-352.874	306.473	b.d.l.	3.06129	0.127522	0.113433	0.0017223	0.123981	0.00266522	5.10671	0.226417	0.32666	0.0136074	0.939535	0.0984577	0.00162064	1822.17	66.1226	1854.32	27.4411	1837.22	37.6643	1.73337
276	2022-08-26	S	AK01-Lh01	AK01-Lh01-zrc - 101.d	89.2426	72.4059	0.811338	-326.094	196.561	b.d.l.	3.07324	0.040853	0.113443	0.00283632	0.184957	0.00280855	5.0873	0.144054	0.32539	0.00432546	0.469451	0.0981861	0.00133632	1816	21.0382	1854.47	45.1859	1833.99	24.0332	2.07473
277	2022-09-01	S	AK01-Lh01	AK1-Lh01-day2 - 323.d	178.707	188.302	1.05369	-445.448	433.97	b.d.l.	3.14917	0.13108	0.113469	0.0016665	0.221258	0.00306282	4.96579	0.219184	0.317544	0.0132173	0.943019	0.0883894	0.00123919	1777.72	64.6713	1854.9	26.5416	1813.52	37.3221	4.16051
278	2022-09-01	S	AK01-Lh01	AK1-Lh01-day2 - 117.d	443.205	302.498	0.682524	-310.376	1455.1	b.d.l.	3.02886	0.125084	0.113522	0.00105958	0.155351	0.00152984	5.16545	0.2187	0.330157	0.0136346	0.975398	0.1011	0.000873649	1839.14	66.0805	1855.74	16.866	1846.94	36.0326	0.894142
279	2022-09-01	S	AK01-Lh01	AK1-Lh01-day2 - 372.d	264.166	244.857	0.926906	741.446	816.472	b.d.l.	3.14962	0.13076	0.11366	0.00146166	0.227179	0.00494331	4.9734	0.216156	0.317499	0.0131814	0.955223	0.0986431	0.000891218	1777.5	64.4975	1857.92	23.2319	1814.81	36.7591	4.32846
280	2022-09-01	S	AK01-Lh01	AK1-Lh01-day2 - 343.d	201.815	124.944	0.6191	1044.74	1765.64	b.d.l.	3.10092	0.132158	0.113686	0.0024963	0.140275	0.00313177	5.05268	0.24224	0.322485	0.0137439	0.888951	0.0932166	0.00206552	1801.85	66.9968	1858.34	39.6654	1828.2	40.6593	3.03964
281	2022-09-01	S	AK01-Lh01	AK1-Lh01-day2 - 209.d	156.101	61.0634	0.391178	-15.0687	751.984	b.d.l.	3.00474	0.125319	0.113735	0.0017932	0.0887754	0.00152591	5.21667	0.2326	0.332807	0.0138805	0.935395	0.100695	0.00165023	1851.97	67.1384	1859.12	28.4783	1855.34	38.0088	0.384429
282	2022-09-01	S	AK01-Lh01	AK1-Lh01-day2 - 395.d	269.877	163.352	0.605282	-310.472	772.233	b.d.l.	3.01356	0.125018	0.113853	0.00129351	0.13989	0.00152473	5.20678	0.223957	0.331833	0.0137661	0.964485	0.100798	0.00106676	1847.26	66.6338	1860.99	20.5167	1853.73	36.6536	0.737675
283	2022-09-01	S	AK01-Lh01	AK1-Lh01-day2 - 99.d	179.498	68.8062	0.383327	-585.035	434.627	b.d.l.	3.03609	0.126001	0.113863	0.00132499	0.0895383	0.00162291	5.16861	0.222776	0.329371	0.0136693	0.962865	0.100286	0.0016966	1835.33	66.2877	1861.15	21.0138	1847.46	36.686	1.38714
284	2022-08-26	S	AK01-Lh01	AK01-Lh01-zrc - 72.d	208.663	60.3591	0.289267	1335.33	918.871	1.16215	3.05829	0.0318699	0.11387	0.00275056	0.0682743	0.000982586	5.13141	0.134993	0.326981	0.00340742	0.396121	0.0997137	0.00158991	1823.73	16.5531	1861.26	43.6194	1841.32	22.359	2.01638
285	2022-09-01	S	AK01-Lh01	AK1-Lh01-day2 - 261.d	281.366	135.492	0.481551	-1250.2	821.22	b.d.l.	3.1472	0.132092	0.113899	0.00150483	0.11649	0.00193919	4.98773	0.219469	0.317743	0.0133361	0.953858	0.098696	0.00148312	1778.7	65.2426	1861.73	23.8566	1817.24	37.2336	4.46001
286	2022-09-01	S	AK01-Lh01	AK1-Lh01-day2 - 264.d	191.464	107.55	0.561723	770.961	739.172	2.00293	3.12375	0.129684	0.11391	0.00146045	0.135945	0.00191805	5.02562	0.218364	0.320128	0.0132902	0.955474	0.100793	0.00122215	1790.35	64.9008	1861.89	23.1505	1823.65	36.8128	3.84214
287	2022-09-01	S	AK01-Lh01	AK1-Lh01-day2 - 110.d	601.777	26.9887	0.0448484	1920.41	3487.72	b.d.l.	3.03154	0.12626	0.113976	0.00113094	0.0111115	0.000351092	5.18149	0.221843	0.329865	0.0137385	0.972773	0.104784	0.00337189	1837.73	66.5988	1862.93	17.9147	1849.58	36.4561	1.35305
288	2022-09-01	S	AK01-Lh01	AK1-Lh01-day2 - 73.d	374.775	241.989	0.645692	-348.503	998.742	b.d.l.	2.99743	0.124097	0.113991	0.00107998	0.150547	0.00251761	5.24114	0.222598	0.333619	0.0138122	0.974801	0.103702	0.00123176	1855.9	66.7673	1863.17	17.1046	1859.33	36.2302	0.390288
289	2022-09-01	S	AK01-Lh01	AK1-Lh01-day2 - 281.d	119.472	60.1782	0.5037	173.299	460.037	b.d.l.	2.99541	0.124885	0.114037	0.00192668	0.107795	0.00207378	5.24681	0.23603	0.333845	0.0139187	0.926794	0.0929336	0.00175866	1856.99	67.2711	1863.9	30.4996	1860.25	38.3837	0.371002
290	2022-09-01	S	AK01-Lh01	AK1-Lh01-day2 - 243.d	437.648	200.766	0.458739	-1300.32	1078.56	b.d.l.	3.04567	0.125947	0.114043	0.00103987	0.105994	0.00201234	5.1605	0.218527	0.328335	0.0135776	0.976542	0.101407	0.0010568	1830.3	65.8942	1864.01	16.4601	1846.13	36.0331	1.80804
291	2022-09-01	S	AK01-Lh01	AK1-Lh01-day2 - 268.d	142.445	120.736	0.847601	-595.452	370.312	b.d.l.	3.0079	0.125344	0.114044	0.00173276	0.191944	0.00275422	5.22536	0.231772	0.332458	0.0138541	0.939501	0.0979623	0.00127097	1850.29	67.0284	1864.02	27.4276	1856.76	37.8204	0.736872
292	2022-09-01	S	AK01-Lh01	AK1-Lh01-day2 - 66.d	454.486	214.234	0.471377	626.824	1428.22	b.d.l.	3.04172	0.126069	0.11412	0.000990259	0.111834	0.00124492	5.17067	0.218954	0.328761	0.0136261	0.978779	0.102542	0.00106447	1832.37	66.1084	1865.22	15.6621	1847.8	36.0439	1.76082
293	2022-09-01	S	AK01-Lh01	AK1-Lh01-day2 - 173.d	218.272	44.9688	0.206021	-459.141	604.124	b.d.l.	2.97274	0.123874	0.114168	0.00150303	0.0469253	0.00101853	5.29288	0.231301	0.336391	0.0140174	0.953543	0.100542	0.00192758	1869.28	67.6191	1865.97	23.7599	1867.72	37.3381	-0.177322
294	2022-09-01	S	AK01-Lh01	AK1-Lh01-day2 - 69.d	306.689	181.838	0.592908	895.708	1255.96	b.d.l.	2.89305	0.119787	0.11419	0.00106838	0.140514	0.00156636	5.43973	0.230911	0.345656	0.0143119	0.975408	0.107198	0.00131006	1913.82	68.5644	1866.33	16.885	1891.14	36.4245	-2.54482
295	2022-09-01	S	AK01-Lh01	AK1-Lh01-day2 - 13.d	533.601	227.539	0.426422	-1842.34	1367.71	b.d.l.	3.10256	0.12893	0.114207	0.000958905	0.0998723	0.00101291	5.07317	0.215081	0.322315	0.0133941	0.980193	0.107149	0.000993027	1801.02	65.2998	1866.6	15.152	1831.63	35.9747	3.51307
296	2022-09-01	S	AK01-Lh01	AK1-Lh01-day2 - 244.d	138.45	93.986	0.678843	439.371	626.638	b.d.l.	2.96826	0.123647	0.114232	0.00170383	0.155266	0.00190864	5.30385	0.234675	0.336897	0.0140339	0.941468	0.10209	0.00137901	1871.73	67.6729	1866.99	26.9158	1869.48	37.8174	-0.253542
297	2022-09-01	S	AK01-Lh01	AK1-Lh01-day2 - 144.d	533.864	87.5361	0.163967	-974.956	1930.26	b.d.l.	2.95385	0.122109	0.114248	0.00103584	0.0381174	0.000509584	5.33047	0.225594	0.338541	0.0139949	0.976783	0.10368	0.00167438	1879.65	67.4021	1867.24	16.3607	1873.76	36.1997	-0.664248
298	2022-09-01	S	AK01-Lh01	AK1-Lh01-day2 - 279.d	194.449	159.373	0.819614	-939.376	559.548	b.d.l.	2.99771	0.124816	0.114293	0.00142869	0.189709	0.00220184	5.25454	0.228432	0.333589	0.0138897	0.957768	0.100766	0.00103815	1855.75	67.1437	1867.95	22.5548	1861.51	37.1009	0.65289
299	2022-09-01	S	AK01-Lh01	AK1-Lh01-day2 - 411.d	351.582	178.74	0.508386	-846.515	1016.12	b.d.l.	2.99659	0.124108	0.114297	0.00110101	0.123034	0.00217636	5.25672	0.223526	0.333712	0.0138212	0.974002	0.106943	0.00117449	1856.35	66.8063	1868.02	17.3808	1861.86	36.2908	0.624967
300	2022-09-01	S	AK01-Lh01	AK1-Lh01-day2 - 148.d	269.427	45.6714	0.169513	-1361.21	623.522	b.d.l.	3.01006	0.124904	0.11434	0.00136731	0.0398733	0.00105389	5.23513	0.226075	0.332219	0.0137856	0.960895	0.101511	0.00190361	1849.13	66.709	1868.69	21.5749	1858.35	36.8323	1.04677
301	2022-09-01	S	AK01-Lh01	AK1-Lh01-day2 - 221.d	437.797	48.604	0.111019	-454.923	1417.73	b.d.l.	2.8872	0.119689	0.114358	0.00100537	0.0249359	0.0011327	5.45881	0.231329	0.346357	0.0143583	0.978244	0.10439	0.00209639	1917.18	68.7508	1868.99	15.8607	1894.14	36.3826	-2.57844
302	2022-09-01	S	AK01-Lh01	AK1-Lh01-day2 - 413.d	126.059	82.474	0.654247	-321.397	306.253	b.d.l.	3.05272	0.127338	0.114366	0.00195818	0.153613	0.00242879	5.16315	0.232808	0.327577	0.0136642	0.925098	0.102093	0.0014829	1826.63	66.3526	1869.1	30.8898	1846.56	38.3735	2.27233
303	2022-09-01	S	AK01-Lh01	AK1-Lh01-day2 - 217.d	192.397	116.064	0.603254	-754.326	478.665	b.d.l.	3.02944	0.12589	0.114387	0.00153687	0.136958	0.00179505	5.20381	0.227269	0.330094	0.0137172	0.951503	0.100343	0.00145419	1838.84	66.484	1869.44	24.2382	1853.24	37.2139	1.63726
304	2022-09-01	S	AK01-Lh01	AK1-Lh01-day2 - 172.d	353.083	214.785	0.608313	-723.74	872.491	b.d.l.	2.96573	0.123288	0.114463	0.00122683	0.140232	0.00223137	5.3191	0.228351	0.337185	0.0140171	0.968333	0.100937	0.000987087	1873.11	67.5773	1870.63	19.333	1871.94	36.7086	-0.132672
305	2022-09-01	S	AK01-Lh01	AK1-Lh01-day2 - 407.d	227.872	155.145	0.680843	-399.625	543.933	b.d.l.	3.0842	0.13043	0.114487	0.00187591	0.161892	0.00258076	5.11585	0.23202	0.324233	0.0137117	0.932456	0.100767	0.0013495	1810.37	66.7516	1871.01	29.5539	1838.74	38.5395	3.24097
306	2022-09-01	S	AK01-Lh01	AK1-Lh01-day2 - 220.d	582.171	265.135	0.455425	-1335.33	1482.37	b.d.l.	3.01914	0.124784	0.114558	0.000904286	0.103525	0.00201121	5.22934	0.220041	0.33122	0.0136897	0.982246	0.103355	0.00112381	1844.29	66.2944	1872.13	14.2358	1857.41	35.8816	1.48671
307	2022-09-01	S	AK01-Lh01	AK1-Lh01-day2 - 49.d	247.663	127.346	0.514191	-847.148	522.427	b.d.l.	3.04543	0.126329	0.114559	0.00139821	0.117859	0.00148964	5.18428	0.224168	0.328361	0.013621	0.959336	0.101789	0.00136277	1830.43	66.1037	1872.15	22.011	1850.04	36.8218	2.22844
308	2022-09-01	S	AK01-Lh01	AK1-Lh01-day2 - 84.d	169.251	69.9565	0.41333	-559.248	374.992	b.d.l.	3.08149	0.127959	0.114586	0.00157373	0.0958553	0.00164099	5.1248	0.224145	0.324518	0.0134757	0.949419	0.0969695	0.00150938	1811.76	65.5881	1872.57	24.767	1840.23	37.1759	3.24778
309	2022-09-01	S	AK01-Lh01	AK1-Lh01-day2 - 196.d	618.825	196.322	0.317249	-2714.31	1493.14	b.d.l.	2.92126	0.120844	0.114633	0.0009171	0.0725942	0.000656158	5.40812	0.227864	0.342318	0.0141608	0.981808	0.10475	0.00114632	1897.81	68.0088	1873.31	14.4259	1886.14	36.1209	-1.30776
310	2022-09-01	S	AK01-Lh01	AK1-Lh01-day2 - 242.d	361.603	172.53	0.477127	420.55	1391.02	b.d.l.	2.92902	0.122858	0.114671	0.00120915	0.112354	0.00187429	5.39556	0.23336	0.341411	0.0143206	0.969825	0.108262	0.00152559	1893.46	68.823	1873.91	19.0123	1884.15	37.0655	-1.04329
311	2022-08-26	S	AK01-Lh01	AK01-Lh01-zrc - 119.d	486.479	198.556	0.408149	107.053	1599.21	b.d.l.	2.89555	0.0290199	0.114676	0.00261419	0.0919149	0.00117856	5.45815	0.13592	0.345357	0.00346125	0.402464	0.103782	0.00121888	1912.39	16.5849	1873.98	41.1025	1894.04	21.3732	-2.04935
312	2022-09-01	S	AK01-Lh01	AK1-Lh01-day2 - 269.d	581.344	395.195	0.679796	-891.093	1144.96	b.d.l.	3.07775	0.127782	0.114722	0.000850706	0.159176	0.00132437	5.13709	0.216657	0.324913	0.0134897	0.984422	0.0993821	0.00116177	1813.68	65.6371	1874.71	13.369	1842.26	35.8609	3.25544
313	2022-09-01	S	AK01-Lh01	AK1-Lh01-day2 - 203.d	436.485	69.6746	0.159627	40.1284	1621.89	b.d.l.	2.86679	0.118699	0.114741	0.00108852	0.0453378	0.00447689	5.51604	0.234308	0.348822	0.0144428	0.974741	0.100846	0.00153499	1928.97	69.0291	1875.01	17.1028	1903.1	36.5275	-2.87793
314	2022-09-01	S	AK01-Lh01	AK1-Lh01-day2 - 68.d	231.477	132.343	0.571735	-510.361	626.409	b.d.l.	2.96477	0.122919	0.114768	0.00129544	0.136325	0.00181793	5.335	0.22924	0.337294	0.0139842	0.964881	0.106161	0.00129839	1873.64	67.4132	1875.43	20.3481	1874.49	36.7589	0.0956797
315	2022-09-01	S	AK01-Lh01	AK1-Lh01-day2 - 2.d	492.178	198.488	0.403284	-989.802	1252.93	b.d.l.	2.94209	0.121673	0.11479	0.00105313	0.0950064	0.00114985	5.3772	0.227786	0.339895	0.0140567	0.976266	0.113114	0.00117704	1886.16	67.6312	1875.79	16.538	1881.23	36.2837	-0.553243
316	2022-09-01	S	AK01-Lh01	AK1-Lh01-day2 - 379.d	136.569	85.6843	0.627407	138.548	486.076	b.d.l.	3.00059	0.125019	0.114872	0.00171712	0.145771	0.00207903	5.27609	0.233546	0.333267	0.0138855	0.941255	0.0999416	0.00149745	1854.2	67.1393	1877.07	26.9418	1865	37.8019	1.21825
317	2022-09-01	S	AK01-Lh01	AK1-Lh01-day2 - 140.d	284.742	94.8565	0.333132	-907.164	751.537	b.d.l.	3.06714	0.12678	0.114961	0.00119966	0.0768018	0.00116476	5.16561	0.220219	0.326037	0.0134767	0.969579	0.0993246	0.00144195	1819.14	65.518	1878.46	18.8052	1846.97	36.2822	3.15762
318	2022-08-26	S	AK01-Lh01	AK01-Lh01-zrc - 53.d	281.332	98.9541	0.351734	1257.44	1564.22	b.d.l.	2.92566	0.0325836	0.114994	0.00278873	0.0812695	0.0015973	5.41697	0.144559	0.341804	0.00380674	0.417339	0.100458	0.00156759	1895.34	18.2887	1878.97	43.6993	1887.54	22.878	-0.87098
319	2022-09-01	S	AK01-Lh01	AK1-Lh01-day2 - 193.d	251.527	146.208	0.58128	841.352	1073.58	b.d.l.	2.97637	0.123791	0.115026	0.00143126	0.134075	0.00181576	5.32618	0.231224	0.33598	0.0139739	0.958045	0.10287	0.00118383	1867.3	67.4296	1879.48	22.4201	1873.07	37.1291	0.648092
320	2022-08-26	S	AK01-Lh01	AK01-Lh01-zrc - 43.d	636.932	361.59	0.567707	1729.43	3004.49	b.d.l.	2.95388	0.0307733	0.115044	0.00238635	0.138232	0.00202822	5.36754	0.124592	0.338537	0.00352685	0.448812	0.105678	0.000863692	1879.63	16.9854	1879.76	37.3742	1879.69	19.8703	0.00672189
321	2022-08-26	S	AK01-Lh01	AK01-Lh01-zrc - 2.d	144.381	84.1878	0.583095	-429.098	403.356	b.d.l.	2.89801	0.0319535	0.115102	0.00279715	0.130963	0.00223146	5.47379	0.146073	0.345064	0.00380468	0.413178	0.101632	0.00125163	1910.99	18.2345	1880.67	43.781	1896.49	22.9147	-1.61195
322	2022-09-01	S	AK01-Lh01	AK1-Lh01-day2 - 58.d	91.867	54.8186	0.596717	-365.742	193.724	b.d.l.	3.05572	0.12808	0.115151	0.00237594	0.137368	0.00232236	5.19352	0.242632	0.327255	0.0137169	0.897186	0.0989293	0.0017502	1825.07	66.6245	1881.44	37.1689	1851.55	39.7981	2.99653
323	2022-09-01	S	AK01-Lh01	AK1-Lh01-day2 - 128.d	454.088	322.956	0.711218	-1855.57	1146.81	b.d.l.	3.06896	0.126974	0.11516	0.00107422	0.168079	0.00363245	5.1715	0.219335	0.325844	0.0134813	0.975514	0.102061	0.00113211	1818.2	65.5502	1881.58	16.8035	1847.94	36.1019	3.36819
324	2022-09-01	S	AK01-Lh01	AK1-Lh01-day2 - 213.d	484.271	163.279	0.337164	-1658.91	1259.25	b.d.l.	2.95752	0.122355	0.115178	0.000966894	0.0762332	0.000890592	5.36722	0.226571	0.338121	0.0139883	0.980027	0.102408	0.00120092	1877.62	67.3912	1881.87	15.1216	1879.64	36.1466	0.225574
325	2022-09-01	S	AK01-Lh01	AK1-Lh01-day2 - 186.d	507.631	354.451	0.698247	-697.242	1471.3	b.d.l.	3.05005	0.127347	0.115184	0.00135349	0.15997	0.0021662	5.20465	0.225749	0.327864	0.0136891	0.962604	0.0985619	0.00113624	1828.02	66.4594	1881.95	21.1665	1853.38	36.9599	2.86584
326	2022-09-01	S	AK01-Lh01	AK1-Lh01-day2 - 250.d	189.111	142.04	0.751094	-230.252	456.381	b.d.l.	2.93457	0.121999	0.1152	0.00140016	0.18773	0.00257704	5.4102	0.234334	0.340766	0.0141667	0.959821	0.112196	0.00140698	1890.35	68.1161	1882.2	21.8928	1886.47	37.1353	-0.433013
327	2022-09-01	S	AK01-Lh01	AK1-Lh01-day2 - 361.d	445.513	84.3424	0.189315	-1302.66	1245.8	b.d.l.	2.88035	0.119121	0.115233	0.00103651	0.0426704	0.000529519	5.51361	0.233355	0.34718	0.0143581	0.977155	0.1012	0.00137455	1921.12	68.708	1882.71	16.2011	1902.72	36.3924	-2.03979
328	2022-09-01	S	AK01-Lh01	AK1-Lh01-day2 - 143.d	154.288	98.7557	0.640075	-288.048	381.745	b.d.l.	2.86317	0.121832	0.115293	0.00269407	0.147736	0.00283815	5.54958	0.269405	0.349263	0.0148616	0.876528	0.103638	0.00198829	1931.08	71.0075	1883.65	42.0829	1908.31	41.7896	-2.51785
329	2022-09-01	S	AK01-Lh01	AK1-Lh01-day2 - 108.d	217.176	123.287	0.567682	-831.937	502.597	b.d.l.	3.01032	0.12484	0.115302	0.00146457	0.132487	0.00168418	5.27872	0.22895	0.332191	0.0137761	0.956155	0.102676	0.0011252	1848.99	66.6646	1883.79	22.8752	1865.43	37.0418	1.8473
330	2022-08-26	S	AK01-Lh01	AK01-Lh01-zrc - 76.d	265.508	149.771	0.564092	-933.108	645.669	b.d.l.	2.88869	0.0306908	0.115359	0.00259308	0.122963	0.00327996	5.50374	0.136838	0.346178	0.00367796	0.427326	0.0994433	0.00103087	1916.32	17.6126	1884.69	40.4768	1901.18	21.3667	-1.67799
331	2022-09-01	S	AK01-Lh01	AK1-Lh01-day2 - 56.d	303.585	89.2226	0.293896	-842.647	982.086	b.d.l.	2.94602	0.121897	0.115369	0.00123338	0.0732494	0.00134537	5.3971	0.230648	0.339441	0.014045	0.968205	0.111841	0.00234106	1883.98	67.5977	1884.85	19.2505	1884.39	36.6256	0.0460429
332	2022-09-01	S	AK01-Lh01	AK1-Lh01-day2 - 338.d	445.48	293.061	0.657854	-201.493	928.28	b.d.l.	3.07082	0.127668	0.115398	0.00116637	0.14114	0.00144505	5.17904	0.221588	0.325646	0.0135386	0.971696	0.0925977	0.00127262	1817.24	65.8383	1885.3	18.1991	1849.18	36.4285	3.60981
333	2022-08-26	S	AK01-Lh01	AK01-Lh01-zrc - 122.d	455.377	201.698	0.442926	673.642	2185.26	b.d.l.	2.98292	0.0421003	0.115402	0.00256974	0.10344	0.00188072	5.33184	0.140568	0.335242	0.00473154	0.535346	0.103878	0.00179621	1863.74	22.8435	1885.35	40.0947	1873.98	22.5454	1.14648
334	2022-09-01	S	AK01-Lh01	AK1-Lh01-day2 - 420.d	326.506	269.172	0.824402	-686.415	913.724	b.d.l.	2.97756	0.123143	0.11547	0.00111021	0.188002	0.00172769	5.34461	0.226931	0.335845	0.0138896	0.974025	0.103496	0.00106901	1866.65	67.0295	1886.43	17.3096	1876.03	36.3333	1.04823
335	2022-08-26	S	AK01-Lh01	AK01-Lh01-zrc - 112.d	341.538	192.732	0.564306	-711.095	927.805	b.d.l.	2.95824	0.0281766	0.115497	0.00260473	0.129884	0.00137942	5.38077	0.131727	0.338039	0.00321975	0.389066	0.104045	0.00108233	1877.23	15.5122	1886.84	40.5996	1881.8	20.965	0.509649
336	2022-09-01	S	AK01-Lh01	AK1-Lh01-day2 - 438.d	732.738	70.9115	0.0967761	1318.04	3208.26	b.d.l.	2.98061	0.123571	0.115501	0.000895931	0.0227261	0.000357775	5.34054	0.225252	0.335502	0.0139094	0.982943	0.105454	0.00150507	1864.99	67.1424	1886.9	13.9643	1875.38	36.0874	1.16082
337	2022-09-01	S	AK01-Lh01	AK1-Lh01-day2 - 400.d	1008.04	249.104	0.247118	-620.348	2970.61	b.d.l.	2.89741	0.119747	0.115555	0.000806538	0.0592945	0.000610016	5.49649	0.230382	0.345136	0.0142641	0.986038	0.109188	0.00132294	1911.33	68.3619	1887.75	12.5638	1900.05	36.0231	-1.24917
338	2022-09-01	S	AK01-Lh01	AK1-Lh01-day2 - 291.d	415.207	197.262	0.475094	-134.904	1178.04	b.d.l.	2.94241	0.121645	0.115597	0.0010024	0.106518	0.00100557	5.41441	0.228714	0.339857	0.0140504	0.978703	0.100323	0.00106147	1885.98	67.6028	1888.41	15.6078	1887.14	36.2201	0.128276
339	2022-08-26	S	AK01-Lh01	AK01-Lh01-zrc - 23.d	278.097	93.8663	0.337531	-687.519	663.69	b.d.l.	2.92667	0.0296044	0.115607	0.00267368	0.0752049	0.00105587	5.44397	0.137421	0.341686	0.00345628	0.400724	0.0991213	0.00128866	1894.77	16.6065	1888.55	41.6265	1891.81	21.6568	-0.329469
340	2022-09-01	S	AK01-Lh01	AK1-Lh01-day2 - 197.d	465.938	108.83	0.233572	-190.236	1530.89	b.d.l.	3.01642	0.125176	0.115645	0.0011505	0.0550582	0.000860776	5.28372	0.225477	0.331519	0.0137574	0.972446	0.10421	0.00134629	1845.74	66.6073	1889.14	17.9049	1866.24	36.4504	2.2976
341	2022-08-26	S	AK01-Lh01	AK01-Lh01-zrc - 115.d	292.675	224.62	0.767472	-858.43	710.038	b.d.l.	2.87608	0.0282947	0.115808	0.0027074	0.17188	0.00155319	5.54937	0.140755	0.347696	0.00342062	0.38787	0.103626	0.000933685	1923.59	16.3618	1891.68	42.0624	1908.28	21.8253	-1.68661
342	2022-09-01	S	AK01-Lh01	AK1-Lh01-day2 - 378.d	498.726	296.692	0.594901	527.373	918.724	b.d.l.	3.04249	0.127788	0.11608	0.00183619	0.151409	0.00371836	5.25819	0.235993	0.328679	0.0138048	0.935831	0.109264	0.00224374	1831.97	66.98	1895.91	28.4459	1862.1	38.3077	3.37214
343	2022-08-26	S	AK01-Lh01	AK01-Lh01-zrc - 116.d	138.824	59.7362	0.430302	-541.341	332.614	b.d.l.	2.91718	0.0303167	0.116137	0.00274792	0.0979978	0.00165135	5.48671	0.141792	0.342797	0.0035625	0.402141	0.103063	0.00177244	1900.11	17.1027	1896.78	42.5452	1898.52	22.1987	-0.175713
344	2022-09-01	S	AK01-Lh01	AK1-Lh01-day2 - 321.d	215.557	73.4329	0.340665	113.503	783.797	b.d.l.	3.02062	0.12558	0.116243	0.0016077	0.0813066	0.00148445	5.30367	0.232376	0.331057	0.0137634	0.948872	0.103343	0.00214787	1843.5	66.6595	1898.42	24.8638	1869.45	37.4476	2.89292
345	2022-08-26	S	AK01-Lh01	AK01-Lh01-zrc - 86.d	254.504	119.012	0.467625	-362.435	722.88	b.d.l.	2.90337	0.0317069	0.11625	0.00262468	0.106496	0.00115127	5.51817	0.138398	0.344427	0.00376139	0.435428	0.103433	0.00114953	1907.93	18.0356	1898.53	40.5891	1903.43	21.5625	-0.495418
346	2022-09-01	S	AK01-Lh01	AK1-Lh01-day2 - 151.d	368.079	253.131	0.687711	1108.39	1383.17	b.d.l.	2.98364	0.123575	0.116257	0.00105779	0.161405	0.00167207	5.37006	0.227719	0.335162	0.0138816	0.97671	0.102357	0.000861894	1863.35	67.0256	1898.64	16.3568	1880.09	36.3138	1.8586
347	2022-08-26	S	AK01-Lh01	AK01-Lh01-zrc - 123.d	172.559	105.339	0.610454	-732.545	453.248	b.d.l.	2.89305	0.0306566	0.116298	0.00270296	0.139339	0.00179437	5.54016	0.141514	0.345656	0.0036628	0.414849	0.103954	0.00130715	1913.82	17.5468	1899.27	41.7785	1906.85	21.974	-0.766091
348	2022-08-26	S	AK01-Lh01	AK01-Lh01-zrc - 69.d	141.066	74.1034	0.525312	-305.476	328.521	b.d.l.	2.96195	0.0347538	0.116478	0.00273671	0.123026	0.00206368	5.41965	0.142333	0.337615	0.00396138	0.446775	0.101932	0.00184223	1875.19	19.0913	1902.05	42.221	1887.97	22.5163	1.41226
349	2022-09-01	S	AK01-Lh01	AK1-Lh01-day2 - 163.d	338.587	126.992	0.375065	1079.66	1757.12	b.d.l.	2.95992	0.123717	0.116515	0.0018038	0.0965976	0.00155957	5.42508	0.241808	0.337847	0.0141211	0.937743	0.110285	0.00160062	1876.3	68.0451	1902.62	27.8176	1888.83	38.2321	1.38303
350	2022-09-01	S	AK01-Lh01	AK1-Lh01-day2 - 19.d	268.616	301.709	1.1232	1339.74	1133.2	1.1464	3.05942	0.128097	0.116536	0.00131395	0.259091	0.00350309	5.24961	0.22763	0.326859	0.0136855	0.965602	0.106951	0.00094817	1823.14	66.4922	1902.95	20.2588	1860.71	36.9998	4.19378
351	2022-09-01	S	AK01-Lh01	AK1-Lh01-day2 - 57.d	341.237	54.5848	0.159961	182.206	1947.25	b.d.l.	2.99671	0.125593	0.116542	0.00156134	0.0380779	0.000861699	5.35975	0.235827	0.3337	0.0139855	0.952517	0.102052	0.00236505	1856.29	67.601	1903.04	24.0716	1878.45	37.6688	2.45676
352	2022-09-01	S	AK01-Lh01	AK1-Lh01-day2 - 309.d	277.679	146.511	0.527628	-33.8873	587.565	b.d.l.	3.00424	0.124791	0.116617	0.00134115	0.131083	0.0014181	5.34975	0.230579	0.332863	0.0138265	0.963745	0.108098	0.00134737	1852.24	66.8747	1904.2	20.6607	1876.85	36.8879	2.72862
353	2022-09-01	S	AK01-Lh01	AK1-Lh01-day2 - 194.d	493.935	200.343	0.405607	160.488	1005	b.d.l.	2.9891	0.123839	0.116737	0.00106822	0.102742	0.00126149	5.38237	0.228368	0.334549	0.0138605	0.976466	0.113333	0.00152856	1860.39	66.9541	1906.04	16.4356	1882.05	36.347	2.39506
354	2022-09-01	S	AK01-Lh01	AK1-Lh01-day2 - 184.d	500.982	209.222	0.417623	252.384	1176.16	b.d.l.	3.01007	0.126299	0.116998	0.00123086	0.106419	0.00166282	5.35681	0.231723	0.332218	0.0139395	0.969975	0.112498	0.0016207	1849.12	67.4537	1910.05	18.8869	1877.98	37.0299	3.18983
355	2022-09-01	S	AK01-Lh01	AK1-Lh01-day2 - 107.d	321.711	35.4127	0.110076	-398.275	844.464	b.d.l.	2.94253	0.122147	0.117343	0.00129239	0.0326738	0.00177444	5.49594	0.236034	0.339843	0.0141072	0.966558	0.124777	0.00439061	1885.92	67.8766	1915.34	19.7601	1899.96	36.9109	1.5362
356	2022-08-26	S	AK01-Lh01	AK01-Lh01-zrc - 159.d	350.356	194.079	0.553949	-329.401	713.95	b.d.l.	2.89531	0.0273324	0.117434	0.00259895	0.135148	0.00156223	5.5899	0.134496	0.345386	0.00326052	0.392354	0.111027	0.00138098	1912.53	15.6228	1916.73	39.6997	1914.54	20.7262	0.219078
357	2022-09-01	S	AK01-Lh01	AK1-Lh01-day2 - 179.d	246.767	138.368	0.560725	576.183	1134.31	b.d.l.	2.92292	0.121596	0.117659	0.00128976	0.128365	0.00142567	5.5477	0.238668	0.342124	0.0142327	0.966993	0.103325	0.00117271	1896.88	68.3644	1920.15	19.6559	1908.02	37.0278	1.21211
358	2022-09-01	S	AK01-Lh01	AK1-Lh01-day2 - 44.d	361.828	160.362	0.443199	-1037.07	797.453	b.d.l.	3.00084	0.124029	0.117675	0.0011761	0.102479	0.00119109	5.40442	0.22981	0.33324	0.0137733	0.971986	0.105651	0.00125852	1854.07	66.5982	1920.41	17.9206	1885.55	36.4507	3.45466
359	2022-09-01	S	AK01-Lh01	AK1-Lh01-day2 - 436.d	366.659	203.047	0.553775	-31.9754	820.076	b.d.l.	2.92316	0.121225	0.117717	0.00110824	0.138222	0.00120576	5.54998	0.236017	0.342095	0.0141869	0.975187	0.114824	0.000882731	1896.74	68.1458	1921.04	16.8793	1908.37	36.6035	1.26488
360	2022-09-01	S	AK01-Lh01	AK1-Lh01-day2 - 322.d	188.428	105.969	0.562386	-711.749	456.649	b.d.l.	2.83356	0.117529	0.117737	0.00146529	0.128699	0.00207291	5.72645	0.247982	0.352913	0.014638	0.957812	0.104908	0.00151909	1948.49	69.7505	1921.35	22.3129	1935.37	37.4507	-1.41301
361	2022-09-01	S	AK01-Lh01	AK1-Lh01-day2 - 254.d	397.609	211.395	0.531666	1562.08	1218.32	0.980777	3.00976	0.124639	0.117762	0.0011732	0.130214	0.00165618	5.39234	0.229677	0.332252	0.0137591	0.972261	0.107282	0.00112244	1849.29	66.579	1921.72	17.8606	1883.64	36.4984	3.76942
362	2022-09-01	S	AK01-Lh01	AK1-Lh01-day2 - 366.d	206.088	149.312	0.724506	945.184	807.175	1.61987	2.88818	0.120412	0.118076	0.00134898	0.180146	0.00266692	5.63437	0.243565	0.346239	0.0144352	0.964444	0.11133	0.00164514	1916.62	69.1251	1926.51	20.4702	1921.37	37.2941	0.513555
363	2022-09-01	S	AK01-Lh01	AK1-Lh01-day2 - 383.d	496.946	65.205	0.131211	3566.85	3231.74	0.428832	2.8838	0.12088	0.118563	0.00141178	0.0357141	0.00134977	5.66616	0.246905	0.346764	0.0145353	0.96194	0.118454	0.00401999	1919.13	69.5771	1933.87	21.3167	1926.23	37.6255	0.762398
364	2022-08-26	S	AK01-Lh01	AK01-Lh01-zrc - 113.d with links	456.927	79.2775	0.173501	-186.344	1690.27	b.d.l.	2.86462	0.03419	0.118673	0.00275487	0.0429754	0.000934733	5.70939	0.149029	0.349086	0.00416643	0.457246	0.116839	0.00242367	1930.23	19.9088	1935.53	41.5494	1932.79	22.5575	0.27384
365	2022-09-01	S	AK01-Lh01	AK1-Lh01-day2 - 404.d	353.099	48.4058	0.137088	1488.39	1306.78	1.02726	2.99437	0.124522	0.118759	0.00117932	0.0440253	0.00101274	5.46598	0.233695	0.33396	0.0138878	0.972653	0.140554	0.00294998	1857.55	67.1157	1936.84	17.771	1895.27	36.7142	4.09383
366	2022-08-26	S	AK01-Lh01	AK01-Lh01-zrc - 154.d	125.72	55.5053	0.441498	-208.633	274.503	b.d.l.	2.83599	0.032439	0.118857	0.00285601	0.104695	0.00165605	5.77598	0.153714	0.352611	0.00403328	0.42981	0.108925	0.00177928	1947.05	19.2223	1938.3	42.9941	1942.82	23.038	-0.451412
367	2022-09-01	S	AK01-Lh01	AK1-Lh01-day2 - 205.d	110.322	163.45	1.48157	102.375	365.598	b.d.l.	2.87738	0.120039	0.119089	0.00174339	0.338778	0.00447128	5.70399	0.252187	0.347538	0.0144987	0.94359	0.106483	0.00116414	1922.83	69.3621	1941.79	26.183	1931.97	38.2141	0.976337
368	2022-09-01	S	AK01-Lh01	AK1-Lh01-day2 - 332.d	277.873	167.13	0.601462	-197.091	489.963	b.d.l.	2.99122	0.123949	0.119243	0.00139099	0.157291	0.00174493	5.494	0.236508	0.334312	0.0138531	0.962585	0.115136	0.00152922	1859.25	66.9305	1944.1	20.8578	1899.66	36.996	4.36464
369	2022-08-26	S	AK01-Lh01	AK01-Lh01-zrc - 59.d	438.113	238.133	0.543544	1796.58	1349.97	0.850977	2.8523	0.0260852	0.119378	0.0027153	0.138417	0.00226265	5.76813	0.141406	0.350594	0.00320629	0.373049	0.115942	0.00171092	1937.43	15.3037	1946.13	40.6597	1941.64	21.2174	0.446965
370	2022-08-26	S	AK01-Lh01	AK01-Lh01-zrc - 127.d	120.39	203.786	1.69272	-225.749	381.277	b.d.l.	2.84904	0.0353902	0.1196	0.00272213	0.382983	0.00394722	5.78548	0.150014	0.350996	0.00436001	0.479065	0.105063	0.000997228	1939.35	20.8043	1949.45	40.6705	1944.24	22.4518	0.517994
371	2022-09-01	S	AK01-Lh01	AK1-Lh01-day2 - 345.d	50.8652	54.9121	1.07956	-148.639	118.727	b.d.l.	2.89549	0.121706	0.11967	0.00311545	0.249718	0.00510303	5.69598	0.281621	0.345365	0.0145167	0.850144	0.102065	0.00158562	1912.43	69.5604	1950.49	46.5141	1930.76	42.7304	1.95167
372	2022-09-01	S	AK01-Lh01	AK1-Lh01-day2 - 408.d	100.124	68.894	0.688089	321.365	458.551	b.d.l.	2.87869	0.120366	0.119918	0.00198771	0.158989	0.00264861	5.74112	0.258226	0.347381	0.0145249	0.929618	0.105481	0.00161593	1922.08	69.4958	1954.2	29.6025	1937.58	38.9144	1.64361
373	2022-09-01	S	AK01-Lh01	AK1-Lh01-day2 - 59.d	291.162	149.635	0.513923	1094.57	1248.26	b.d.l.	2.96601	0.122921	0.119954	0.0013362	0.137084	0.00156169	5.57375	0.239192	0.337153	0.0139726	0.965724	0.117945	0.00167091	1872.96	67.3645	1954.73	19.8925	1912.05	36.9619	4.18341
374	2022-09-01	S	AK01-Lh01	AK1-Lh01-day2 - 346.d	710.523	272.002	0.38282	2023.98	2608.82	b.d.l.	2.83892	0.119144	0.119956	0.00097921	0.10443	0.00757323	5.82339	0.248978	0.352247	0.0147832	0.981604	0.115746	0.00163555	1945.32	70.477	1954.76	14.5775	1949.9	37.0666	0.48312
375	2022-09-01	S	AK01-Lh01	AK1-Lh01-day2 - 427.d	139.368	159.234	1.14255	-360.25	282.585	b.d.l.	2.84582	0.119269	0.120111	0.00176503	0.249135	0.00969558	5.81677	0.258333	0.351392	0.0147269	0.943673	0.100432	0.000998878	1941.24	70.2531	1957.07	26.235	1948.91	38.4981	0.808799
376	2022-08-26	S	AK01-Lh01	AK01-Lh01-zrc - 121.d	288.801	68.4448	0.236996	-892.237	653.327	b.d.l.	2.8509	0.0301634	0.120126	0.0028235	0.0540037	0.000812424	5.80714	0.149685	0.350767	0.00371123	0.410473	0.105429	0.00166141	1938.26	17.7116	1957.29	41.9615	1947.48	22.3312	0.972308
377	2022-09-01	S	AK01-Lh01	AK1-Lh01-day2 - 35.d	524.513	335.179	0.63903	1194.64	2068.93	b.d.l.	2.94126	0.121792	0.120182	0.00110447	0.144581	0.00121412	5.63134	0.238857	0.33999	0.0140784	0.976246	0.107756	0.000854881	1886.62	67.7305	1958.12	16.4048	1920.91	36.5894	3.65147
378	2022-09-01	S	AK01-Lh01	AK1-Lh01-day2 - 65.d	1010.35	42.7199	0.0422822	2068.53	1422.39	0.73669	2.95668	0.122627	0.120431	0.000981035	0.0277109	0.00124083	5.61359	0.237269	0.338217	0.0140273	0.981252	0.292179	0.0134836	1878.08	67.5745	1961.82	14.535	1918.19	36.4435	4.26821
379	2022-08-26	S	AK01-Lh01	AK01-Lh01-zrc - 30.d	534.581	117.784	0.220329	994.814	1134.61	b.d.l.	2.82716	0.0279655	0.12045	0.00267667	0.065272	0.0016914	5.87169	0.142825	0.353711	0.00349881	0.40666	0.136085	0.00343569	1952.3	16.6615	1962.1	39.65	1957.06	21.1073	0.49972
380	2022-09-01	S	AK01-Lh01	AK1-Lh01-day2 - 418.d	362.281	45.5866	0.125832	-1295.77	876.031	b.d.l.	2.87923	0.119171	0.120494	0.00115925	0.0299975	0.000558258	5.76757	0.245083	0.347315	0.0143753	0.974033	0.11045	0.00219534	1921.76	68.7833	1962.74	17.1647	1941.56	36.7876	2.08778
381	2022-08-26	S	AK01-Lh01	AK01-Lh01-zrc - 117.d	237.297	26.8478	0.11314	-388.727	807.113	b.d.l.	2.77084	0.0314686	0.121345	0.00281402	0.0269403	0.00112795	6.03552	0.155849	0.360901	0.00409877	0.439823	0.106045	0.00225964	1986.44	19.4154	1975.29	41.3135	1980.98	22.4961	-0.564607
382	2022-09-01	S	AK01-Lh01	AK1-Lh01-day2 - 52.d with links	410.077	262.875	0.641038	-411.63	1174.74	b.d.l.	2.90363	0.126526	0.121385	0.00154435	0.173462	0.00328588	5.76143	0.261538	0.344397	0.0150072	0.959921	0.130159	0.00404702	1907.79	71.9627	1975.88	22.6639	1940.64	39.2954	3.44647
383	2022-08-26	S	AK01-Lh01	AK01-Lh01-zrc - 107.d	314.682	165.131	0.524753	-1570.62	768.389	b.d.l.	2.7998	0.0299958	0.121405	0.00274796	0.11744	0.00105926	5.97605	0.149654	0.357168	0.00382654	0.42782	0.106115	0.000948208	1968.74	18.1757	1976.17	40.3197	1972.36	21.7858	0.376052
384	2022-09-01	S	AK01-Lh01	AK1-Lh01-day2 - 180.d	402.272	115.013	0.285907	-612.455	1407.06	b.d.l.	2.93271	0.121496	0.121416	0.00132585	0.067737	0.00108458	5.70575	0.244451	0.340982	0.0141262	0.966972	0.107078	0.00153295	1891.39	67.9104	1976.33	19.4515	1932.24	37.0312	4.29798
385	2022-09-01	S	AK01-Lh01	AK1-Lh01-day2 - 75.d	309.528	139.109	0.449424	320.972	1267.94	b.d.l.	2.79009	0.115693	0.121949	0.00116159	0.107217	0.0012911	6.02374	0.256284	0.358412	0.0148618	0.974616	0.111278	0.00127168	1974.64	70.5302	1984.13	16.9517	1979.28	37.066	0.478409
386	2022-09-01	S	AK01-Lh01	AK1-Lh01-day2 - 39.d	139.716	59.4596	0.425574	-395.964	388.777	b.d.l.	2.87035	0.119229	0.122309	0.00177345	0.0983332	0.00173398	5.8726	0.258372	0.34839	0.0144715	0.944132	0.111334	0.00197999	1926.9	69.1885	1989.38	25.7889	1957.19	38.1909	3.1405
387	2022-09-01	S	AK01-Lh01	AK1-Lh01-day2 - 55.d	290.597	156.152	0.53735	401.532	1130.07	b.d.l.	2.78733	0.116391	0.122785	0.00111283	0.134964	0.00207949	6.07103	0.25941	0.358766	0.014981	0.977246	0.118972	0.00183843	1976.32	71.0773	1996.28	16.1068	1986.1	37.2674	1.00003
388	2022-09-01	S	AK01-Lh01	AK1-Lh01-day2 - 146.d	562.337	192.291	0.341949	166.39	1620.09	b.d.l.	2.76782	0.114646	0.123448	0.00110034	0.087819	0.00126443	6.14682	0.260436	0.361295	0.0149652	0.977621	0.122353	0.00266481	1988.31	70.8706	2005.84	15.823	1996.92	37.0178	0.874254
389	2022-08-26	S	AK01-Lh01	AK01-Lh01-zrc - 33.d	255.241	89.6716	0.351321	546.897	598.805	b.d.l.	2.68151	0.0303441	0.123708	0.0031986	0.108507	0.0050927	6.35806	0.179449	0.372925	0.00422005	0.400939	0.148022	0.00642024	2043.15	19.8148	2009.58	45.8794	2026.5	24.7682	-1.6703
390	2022-08-26	S	AK01-Lh01	AK01-Lh01-zrc - 165.d	208.793	40.5775	0.194343	18.3748	620.127	b.d.l.	2.77392	0.0311235	0.12419	0.00293965	0.0554653	0.00140639	6.17021	0.161629	0.3605	0.00404482	0.428326	0.133897	0.00327845	1984.55	19.1655	2016.49	41.9678	2000.24	22.8924	1.58406
391	2022-09-01	S	AK01-Lh01	AK1-Lh01-day2 - 394.d	104.196	52.8486	0.507205	-241.009	277.135	b.d.l.	2.75819	0.114828	0.12421	0.0020632	0.120979	0.00210195	6.20637	0.278189	0.362557	0.0150939	0.9288	0.112835	0.00198865	1994.28	71.4137	2016.76	29.4498	2005.35	39.2165	1.11462
392	2022-09-01	S	AK01-Lh01	AK1-Lh01-day2 - 40.d	589.054	409.069	0.69445	-0.919444	1924.54	b.d.l.	2.8068	0.115926	0.124334	0.00101073	0.156881	0.00106746	6.10497	0.256985	0.356278	0.014715	0.981175	0.11171	0.000915537	1964.51	69.9434	2018.53	14.4097	1990.96	36.7422	2.67639
393	2022-08-26	S	AK01-Lh01	AK01-Lh01-zrc - 65.d	268.665	105.005	0.390842	7.7709	1038.5	b.d.l.	2.72139	0.0277277	0.124376	0.00277564	0.0894089	0.00110454	6.29869	0.154522	0.367459	0.00374397	0.415319	0.108637	0.00130941	2017.43	17.6497	2019.13	39.5553	2018.27	21.5001	0.0840825
394	2022-09-01	S	AK01-Lh01	AK1-Lh01-day2 - 370.d	165.288	61.5226	0.372215	99.6492	834.024	b.d.l.	2.70461	0.113043	0.12492	0.00169889	0.0838739	0.00189398	6.3655	0.279785	0.369739	0.0154537	0.950927	0.105801	0.00196781	2028.17	72.7331	2026.86	24.0837	2027.52	38.5887	-0.0645262
395	2022-09-01	S	AK01-Lh01	AK1-Lh01-day2 - 90.d	83.1625	224.854	2.70379	247.016	358.274	b.d.l.	2.80055	0.117196	0.124989	0.00254475	0.602892	0.00532808	6.15086	0.286246	0.357073	0.0149427	0.899223	0.10416	0.000923163	1968.29	70.9842	2027.85	36.0507	1997.49	40.6672	2.9372
396	2022-09-01	S	AK01-Lh01	AK1-Lh01-day2 - 439.d	101.649	47.0833	0.463194	-179.694	317.433	b.d.l.	2.78907	0.117797	0.125611	0.00198333	0.106391	0.00186503	6.20689	0.279868	0.358542	0.015143	0.936683	0.110751	0.00188527	1975.26	71.8581	2036.63	27.93	2005.42	39.4507	3.01345
397	2022-08-26	S	AK01-Lh01	AK01-Lh01-zrc - 93.d	103.479	64.6384	0.624653	14.5174	353.429	b.d.l.	2.62911	0.0288908	0.126256	0.00302859	0.142237	0.00275293	6.61833	0.174624	0.380356	0.00417966	0.416481	0.114398	0.00186419	2077.95	19.5195	2045.68	42.3878	2061.79	23.2782	-1.57716
398	2022-09-01	S	AK01-Lh01	AK1-Lh01-day2 - 448.d	1054.02	293.799	0.278741	-2376.07	3059.23	b.d.l.	2.62756	0.108682	0.126329	0.000776706	0.0650152	0.000579484	6.62606	0.277081	0.380582	0.0157418	0.989132	0.120238	0.00132463	2079	73.5069	2046.7	10.8632	2062.82	36.9086	-1.57822
399	2022-08-26	S	AK01-Lh01	AK01-Lh01-zrc - 158.d	145.293	70.523	0.485384	-51.7289	491.69	b.d.l.	2.69832	0.0303026	0.126385	0.00292949	0.108527	0.00188809	6.45515	0.166261	0.3706	0.0041619	0.436016	0.109771	0.00188318	2032.22	19.575	2047.49	40.9505	2039.81	22.6483	0.745375
400	2022-08-26	S	AK01-Lh01	AK01-Lh01-zrc - 64.d	124.36	53.2516	0.428204	451.853	712.006	b.d.l.	2.66539	0.0332991	0.126858	0.00296191	0.100335	0.00190543	6.55937	0.173696	0.37518	0.00468717	0.471785	0.111918	0.00180298	2053.73	21.9721	2054.08	41.2184	2053.9	23.3351	0.0173243
401	2022-09-01	S	AK01-Lh01	AK1-Lh01-day2 - 241.d	393.238	120.597	0.306678	1688.17	2087.31	b.d.l.	2.6383	0.109381	0.126975	0.00114371	0.0746872	0.00079443	6.63283	0.281406	0.379032	0.0157143	0.977203	0.12333	0.00136801	2071.76	73.4612	2055.71	15.8985	2063.72	37.452	-0.78095
402	2022-09-01	S	AK01-Lh01	AK1-Lh01-day2 - 376.d	88.9876	65.0325	0.730805	-292.999	223.318	b.d.l.	2.67569	0.111508	0.127075	0.00197356	0.165751	0.0023834	6.54533	0.291099	0.373735	0.0155752	0.937047	0.109183	0.00152514	2046.95	73.0917	2057.11	27.4078	2052.02	39.193	0.49388
403	2022-09-01	S	AK01-Lh01	AK1-Lh01-day2 - 354.d	179.234	125.552	0.700491	-301.202	453.855	b.d.l.	2.73954	0.113701	0.127776	0.00158846	0.15481	0.00178723	6.42803	0.278497	0.365025	0.0151498	0.95795	0.105219	0.00110965	2005.95	71.549	2066.81	21.9146	2036.11	38.0873	2.94467
404	2022-09-01	S	AK01-Lh01	AK1-Lh01-day2 - 307.d	238.803	39.4497	0.165198	-887.028	622.044	b.d.l.	2.68646	0.111538	0.127946	0.0015224	0.0426122	0.000874281	6.56376	0.283488	0.372238	0.0154547	0.961301	0.124712	0.00291041	2039.92	72.6054	2069.15	20.9697	2054.49	38.0742	1.4126
405	2022-09-01	S	AK01-Lh01	AK1-Lh01-day2 - 440.d	262.432	208.827	0.795738	1858.35	1653.66	0.807356	2.67135	0.112097	0.128416	0.00179746	0.186988	0.00277826	6.62512	0.293066	0.374343	0.0157084	0.948618	0.116619	0.00183532	2049.8	73.6844	2075.61	24.6498	2062.7	39.0448	1.24317
406	2022-09-01	S	AK01-Lh01	AK1-Lh01-day2 - 348.d	344.479	199.222	0.578329	829.593	1776.64	b.d.l.	2.6909	0.111229	0.128557	0.00124364	0.131132	0.00205105	6.58421	0.279513	0.371623	0.0153611	0.97369	0.110914	0.00107555	2037.03	72.1977	2077.54	17.0324	2057.24	37.4385	1.94977
407	2022-09-01	S	AK01-Lh01	AK1-Lh01-day2 - 9.d	581.096	427.534	0.735737	1521.76	554.554	0.98503	2.76427	0.116546	0.128895	0.00164243	0.206287	0.00219942	6.42632	0.283047	0.361759	0.0152523	0.957238	0.150166	0.00582104	1990.51	72.2058	2082.17	22.4233	2035.87	38.7192	4.40225
408	2022-09-01	S	AK01-Lh01	AK1-Lh01-day2 - 255.d	290.903	253.736	0.872235	-633.704	736.584	b.d.l.	2.62309	0.108557	0.128934	0.00127909	0.19647	0.00185443	6.77422	0.288294	0.38123	0.0157772	0.972451	0.112704	0.000990796	2082.03	73.638	2082.69	17.4565	2082.36	37.671	0.0318429
409	2022-08-26	S	AK01-Lh01	AK01-Lh01-zrc - 54.d	682.504	58.4121	0.0855849	2315.91	3685.79	b.d.l.	2.55553	0.0271364	0.12903	0.00264315	0.0192264	0.000377256	6.95849	0.160556	0.391309	0.0041552	0.460213	0.112046	0.00149384	2128.89	19.2525	2084	36.0406	2106.15	20.4874	-2.1542
410	2022-08-26	S	AK01-Lh01	AK01-Lh01-zrc - 58.d	131.704	67.2113	0.510319	-467.215	396.318	b.d.l.	2.58101	0.029201	0.129197	0.00304781	0.115973	0.00159283	6.89872	0.180492	0.387446	0.00438349	0.432433	0.11291	0.00154811	2110.97	20.3669	2086.28	41.4939	2098.49	23.2064	-1.18373
411	2022-08-26	S	AK01-Lh01	AK01-Lh01-zrc - 114.d	264.909	63.0823	0.238128	862.376	1407.57	b.d.l.	2.61219	0.0273627	0.131545	0.00297141	0.0546229	0.000839983	6.94026	0.172807	0.382821	0.00401005	0.420697	0.116255	0.00165508	2089.45	18.694	2117.9	39.5905	2103.82	22.1016	1.34356
412	2022-09-01	S	AK01-Lh01	AK1-Lh01-day2 - 305.d	847.344	138.641	0.163618	1263.99	276.543	1.17978	2.663	0.110454	0.131644	0.00127322	0.082514	0.00125774	6.81294	0.290162	0.375516	0.0155753	0.973874	0.243041	0.00332701	2055.3	72.9976	2119.22	16.949	2087.41	37.7273	3.01592
413	2022-09-01	S	AK01-Lh01	AK1-Lh01-day2 - 228.d	220.203	32.4233	0.147243	516.456	787.012	b.d.l.	2.70175	0.111928	0.131731	0.00145298	0.0484148	0.00101837	6.71969	0.288082	0.370131	0.0153338	0.966337	0.162562	0.00326168	2030.02	72.1481	2120.38	19.3265	2075.21	37.9095	4.26172
414	2022-09-01	S	AK01-Lh01	AK1-Lh01-day2 - 162.d	73.6818	43.4568	0.58979	173.79	325.536	b.d.l.	2.55353	0.10708	0.132304	0.00266896	0.138229	0.00468582	7.14066	0.332284	0.391615	0.016422	0.901149	0.114204	0.00211272	2130.32	76.0758	2127.98	35.3169	2129.13	41.4687	-0.109697
415	2022-09-01	S	AK01-Lh01	AK1-Lh01-day2 - 137.d	260.149	239.185	0.919413	-628.663	772.175	b.d.l.	2.60127	0.107893	0.132345	0.00140129	0.205408	0.00187723	7.01176	0.300153	0.384427	0.0159449	0.968927	0.114082	0.000976163	2096.93	74.2486	2128.52	18.5356	2112.92	38.0582	1.4842
416	2022-08-26	S	AK01-Lh01	AK01-Lh01-zrc - 99.d with links	212.67	179.745	0.845182	1798.44	1335.65	0.829763	2.57638	0.0281045	0.132783	0.002753	0.190468	0.00182621	7.10297	0.166406	0.388142	0.00423406	0.465627	0.11663	0.0011635	2114.21	19.6627	2134.31	36.2718	2124.42	20.8552	0.941983
417	2022-09-01	S	AK01-Lh01	AK1-Lh01-day2 - 302.d	279.16	107.791	0.386126	-868.623	796.669	b.d.l.	2.56558	0.106187	0.134844	0.00114148	0.0869341	0.00118634	7.24355	0.306009	0.389775	0.0161324	0.979718	0.114558	0.00122512	2121.79	74.8326	2161.21	14.7655	2141.88	37.7094	1.82419
418	2022-09-01	S	AK01-Lh01	AK1-Lh01-day2 - 48.d	203.816	177.984	0.873261	-509.376	765.255	b.d.l.	2.57289	0.107614	0.135097	0.0021116	0.209171	0.00279667	7.2365	0.323118	0.388668	0.0162565	0.93673	0.125124	0.00175854	2116.65	75.4685	2164.48	27.2534	2141.01	39.854	2.20978
419	2022-09-01	S	AK01-Lh01	AK1-Lh01-day2 - 121.d	739.383	678.95	0.918265	1134.2	2331.33	b.d.l.	2.52237	0.104254	0.137674	0.00100199	0.21275	0.00199452	7.52228	0.315693	0.396452	0.0163861	0.984848	0.124681	0.00152218	2152.68	75.6462	2197.37	12.6443	2175.64	37.6303	2.03389
420	2022-08-26	S	AK01-Lh01	AK01-Lh01-zrc - 75.d	432.922	60.1397	0.138916	976.284	278.685	1.50962	2.4564	0.0479285	0.138774	0.00300652	0.0870455	0.00291888	7.78604	0.22701	0.4071	0.00794323	0.669218	0.336534	0.0141267	2201.65	36.3911	2211.19	37.5824	2206.59	26.2408	0.431311
421	2022-09-01	S	AK01-Lh01	AK1-Lh01-day2 - 337.d	756.192	11.3166	0.0149652	-112.164	2261.44	b.d.l.	2.55256	0.105596	0.138796	0.000938123	0.00754948	0.000321141	7.49385	0.31412	0.391763	0.0162066	0.986914	0.24937	0.0069548	2131	75.0699	2211.45	11.7247	2172.25	37.5681	3.63804
422	2022-09-01	S	AK01-Lh01	AK1-Lh01-day2 - 157.d	277.176	644.712	2.32601	-375.891	1064.19	b.d.l.	2.39764	0.0992509	0.140027	0.00124802	0.512617	0.0037015	8.04883	0.340818	0.417076	0.0172649	0.977597	0.119643	0.000916953	2247.19	78.5437	2226.76	15.4349	2236.52	38.2618	-0.917377
423	2022-09-01	S	AK01-Lh01	AK1-Lh01-day2 - 3.d	310.646	270.326	0.870206	459.345	1234.24	b.d.l.	2.49278	0.10341	0.140185	0.00119279	0.20779	0.00286192	7.75039	0.32821	0.401159	0.0166417	0.979607	0.133546	0.0016705	2174.37	76.5682	2228.71	14.7321	2202.47	38.103	2.4381
424	2022-09-01	S	AK01-Lh01	AK1-Lh01-day2 - 300.d	121.674	63.9637	0.525695	99.1752	289.828	b.d.l.	2.37253	0.0988205	0.148665	0.00187842	0.11608	0.00164893	8.63579	0.375883	0.42149	0.0175559	0.956938	0.121356	0.00173517	2267.24	79.6194	2329.86	21.6423	2300.33	39.6293	2.68743
425	2022-08-26	S	AK01-Lh01	AK01-Lh01-zrc - 155.d	136.604	146.721	1.07406	-691.129	516.883	b.d.l.	2.19302	0.0249934	0.15422	0.00347614	0.237217	0.00252596	9.69181	0.244791	0.455992	0.00519685	0.451225	0.132851	0.00121209	2421.84	23.0092	2392.49	38.357	2405.93	23.2514	-1.2265
426	2022-09-01	S	AK01-Lh01	AK1-Lh01-day2 - 177.d	258.666	190.709	0.737278	726.92	821.354	b.d.l.	2.2628	0.0940586	0.157344	0.00180855	0.182071	0.00374654	9.58319	0.413298	0.441931	0.0183699	0.96383	0.144209	0.00231165	2359.28	82.1305	2426.55	19.492	2395.56	39.6732	2.77242
427	2022-09-01	S	AK01-Lh01	AK1-Lh01-day2 - 430.d	35.0717	34.5735	0.985794	-135.715	109.434	b.d.l.	2.19655	0.0940282	0.16052	0.00380309	0.220964	0.00457217	10.0715	0.492759	0.455258	0.0194883	0.874932	0.136519	0.00276199	2418.59	86.3333	2460.38	40.0398	2441.36	45.2216	1.69875
428	2022-09-01	S	AK01-Lh01	AK1-Lh01-day2 - 397.d	154.221	145.197	0.941485	673.509	979.891	b.d.l.	2.22832	0.0927839	0.160639	0.00171033	0.210119	0.00284676	9.93523	0.426999	0.448769	0.0186861	0.968829	0.130985	0.00141235	2389.78	83.1498	2461.63	17.9912	2428.79	39.6688	2.91907
429	2022-09-01	S	AK01-Lh01	AK1-Lh01-day2 - 437.d	40.2247	45.4347	1.12952	-46.1562	146.609	b.d.l.	2.17798	0.0917919	0.160692	0.00334735	0.259201	0.00468023	10.1682	0.478033	0.459141	0.0193507	0.896475	0.141701	0.00242674	2435.76	85.4955	2462.19	35.1976	2450.19	43.4879	1.07328
430	2022-09-01	S	AK01-Lh01	AK1-Lh01-day2 - 18.d	228.503	165.702	0.725164	-570.359	685.033	b.d.l.	2.22005	0.0924317	0.160738	0.00150544	0.158761	0.00199843	9.97844	0.425834	0.450441	0.0187541	0.97562	0.13926	0.00135711	2397.21	83.3563	2462.68	15.8244	2432.79	39.4047	2.65843
431	2022-09-01	S	AK01-Lh01	AK1-Lh01-day2 - 252.d	75.5074	125.503	1.66212	-57.0117	478.914	b.d.l.	2.17406	0.0906286	0.161302	0.00270418	0.363715	0.00449133	10.2252	0.45943	0.459968	0.0191743	0.927783	0.133437	0.00171477	2439.42	84.6682	2468.59	28.3088	2455.36	41.5812	1.18181
432	2022-08-26	S	AK01-Lh01	AK01-Lh01-zrc - 47.d	181.442	97.7763	0.538883	2025.97	1174.73	0.702117	2.17477	0.0233391	0.161862	0.00364657	0.129152	0.0044767	10.2574	0.255968	0.45982	0.00493468	0.430054	0.138308	0.00205292	2438.76	21.7911	2474.44	38.0199	2458.27	23.0915	1.44188
433	2022-08-26	S	AK01-Lh01	AK01-Lh01-zrc - 24.d	54.6551	76.0409	1.39129	-50.8672	260.39	b.d.l.	2.16684	0.0313299	0.162135	0.0037789	0.298658	0.00421811	10.3123	0.282843	0.461502	0.00667278	0.527161	0.129252	0.0016884	2446.19	29.4326	2477.29	39.3219	2463.21	25.3931	1.25539
434	2022-09-01	S	AK01-Lh01	AK1-Lh01-day2 - 263.d	391.18	232.05	0.593205	319.673	1872.6	b.d.l.	2.11004	0.0872984	0.164214	0.00130373	0.130215	0.00116218	10.7257	0.45185	0.473925	0.0196077	0.982082	0.13572	0.00137285	2500.75	85.7619	2498.76	13.3657	2499.65	39.1472	-0.0796497
435	2022-09-01	S	AK01-Lh01	AK1-Lh01-day2 - 374.d	36.3555	60.4256	1.66207	-195.697	114.354	b.d.l.	2.17512	0.0924236	0.164312	0.00328367	0.372509	0.00596658	10.4109	0.488858	0.459744	0.0195351	0.904912	0.131962	0.00186324	2438.43	86.2745	2499.76	33.6405	2472.02	43.5268	2.45353
436	2022-09-01	S	AK01-Lh01	AK1-Lh01-day2 - 287.d	58.4544	50.6312	0.866166	584.082	387.203	2.40872	2.04097	0.0853649	0.165217	0.00247757	0.209696	0.00323102	11.1564	0.495709	0.489964	0.0204931	0.941327	0.156589	0.00269174	2570.52	88.6701	2509.01	25.2199	2536.28	41.4279	-2.45172
437	2022-09-01	S	AK01-Lh01	AK1-Lh01-day2 - 4.d	127.404	79.9875	0.627824	-342.459	383.196	b.d.l.	2.12586	0.0886508	0.165664	0.0018116	0.138642	0.00177846	10.7399	0.463009	0.470398	0.0196161	0.967295	0.145343	0.00189062	2485.31	86.0047	2513.55	18.3826	2500.88	40.0664	1.12383
438	2022-09-01	S	AK01-Lh01	AK1-Lh01-day2 - 392.d	239.56	238.041	0.993656	574.827	921.713	b.d.l.	2.14066	0.0889198	0.165952	0.00133297	0.228732	0.00405123	10.6842	0.452025	0.467146	0.0194045	0.981813	0.144056	0.0012861	2471.03	85.2655	2516.47	13.4985	2496.05	39.3017	1.80559
439	2022-09-01	S	AK01-Lh01	AK1-Lh01-day2 - 380.d	127.757	89.7973	0.702877	-205.285	504.252	b.d.l.	2.09854	0.0876569	0.166757	0.00250447	0.173359	0.00336731	10.9515	0.486118	0.476522	0.0199045	0.941021	0.149656	0.00310393	2512.1	86.9074	2524.59	25.2193	2519.02	41.3229	0.494915
440	2022-09-01	S	AK01-Lh01	AK1-Lh01-day2 - 273.d	81.1963	92.025	1.13336	-410.571	269.25	b.d.l.	2.12994	0.0889817	0.167502	0.00211091	0.237982	0.0034094	10.8382	0.472938	0.469497	0.019614	0.957388	0.127984	0.00169767	2481.35	86.0482	2532.08	21.146	2509.35	40.5862	2.00333
441	2022-09-01	S	AK01-Lh01	AK1-Lh01-day2 - 106.d	125.891	48.7007	0.386848	904.421	724.187	1.54737	2.15393	0.0895066	0.168513	0.00204955	0.087011	0.00138397	10.7822	0.466852	0.464267	0.0192926	0.959737	0.137209	0.00224302	2458.37	84.9403	2542.18	20.3878	2504.54	40.254	3.29669
442	2022-09-01	S	AK01-Lh01	AK1-Lh01-day2 - 363.d	161.015	57.2371	0.355477	-503.401	564.198	b.d.l.	2.10043	0.0872446	0.168939	0.00175556	0.0821599	0.0016361	11.0848	0.474614	0.476092	0.0197752	0.970101	0.14156	0.00234393	2510.22	86.3677	2546.41	17.4121	2530.28	39.8983	1.42104
443	2022-09-01	S	AK01-Lh01	AK1-Lh01-day2 - 74.d	121.246	152.612	1.2587	-337.571	384.989	b.d.l.	2.13465	0.0888733	0.169136	0.00220887	0.289278	0.00282059	10.9198	0.476475	0.468462	0.0195038	0.954158	0.140794	0.00137936	2476.81	85.6249	2548.35	21.8785	2516.32	40.6099	2.80745
444	2022-08-26	S	AK01-Lh01	AK01-Lh01-zrc - 106.d	189.598	154.053	0.812522	-1282.57	650.829	b.d.l.	2.0606	0.0220212	0.169989	0.00386854	0.174529	0.00164272	11.3693	0.285846	0.485296	0.00518626	0.42506	0.138866	0.00132177	2550.29	22.5093	2556.78	38.0933	2553.91	23.4689	0.253878
445	2022-08-26	S	AK01-Lh01	AK01-Lh01-zrc - 161.d	208.734	216.976	1.03949	-222.035	824.685	b.d.l.	2.01223	0.0222942	0.170507	0.00415452	0.239965	0.00599626	11.678	0.312579	0.496961	0.00550602	0.413928	0.150142	0.00280174	2600.72	23.7108	2561.87	40.765	2578.94	25.0395	-1.51667
446	2022-09-01	S	AK01-Lh01	AK1-Lh01-day2 - 158.d	398.67	468.946	1.17627	1195.82	247.844	1.16356	2.10573	0.0872138	0.172166	0.00140964	0.299101	0.00334479	11.2681	0.475728	0.474896	0.019669	0.981015	0.15726	0.00258028	2504.99	85.9734	2578.06	13.6768	2545.57	39.3939	2.83404
447	2022-08-26	S	AK01-Lh01	AK01-Lh01-zrc - 22.d	215.094	86.6103	0.402663	751.585	490.607	1.84322	2.00829	0.0220639	0.17699	0.00391617	0.122699	0.00162369	12.1459	0.300051	0.497937	0.00547054	0.444723	0.199387	0.00325163	2604.92	23.5427	2624.12	36.7964	2615.74	23.1799	0.731362
448	2022-08-26	S	AK01-Lh01	AK01-Lh01-zrc - 37.d	284.43	301.933	1.06153	-1075.74	1065.98	b.d.l.	1.89398	0.019047	0.184308	0.00399349	0.229887	0.00182336	13.4114	0.320366	0.527989	0.00530977	0.420998	0.148212	0.00123011	2732.97	22.4014	2691.28	35.8042	2709.07	22.5757	-1.54906
449	2022-08-26	S	AK01-Lh01	AK01-Lh01-zrc - 145.d	146.014	141.758	0.970853	12.7889	638.919	b.d.l.	1.87332	0.0191055	0.187442	0.00426852	0.208011	0.00217067	13.7899	0.344085	0.533813	0.00544424	0.408736	0.151323	0.00150193	2757.5	22.8815	2719.1	37.5325	2735.39	23.627	-1.41205
450	2022-09-01	S	AK01-Lh01	AK1-Lh01-day2 - 449.d	341.848	293.02	0.857165	135.257	1155.2	b.d.l.	1.93668	0.0801164	0.188048	0.00137323	0.186696	0.0024969	13.3819	0.562138	0.516347	0.0213601	0.984774	0.152172	0.00145991	2683.67	90.814	2724.43	12.0297	2706.98	39.7081	1.49608
451	2022-09-01	S	AK01-Lh01	AK1-Lh01-day2 - 225.d	508.74	429.507	0.844256	995.482	532.504	1.34984	1.90709	0.0794569	0.195251	0.0019517	0.220994	0.00455373	14.11	0.604561	0.524359	0.0218468	0.972406	0.181391	0.00260184	2717.64	92.3952	2786.17	16.3734	2757.13	40.6478	2.45961
452	2022-09-01	S	AK01-Lh01	AK1-Lh01-day2 - 147.d	453.684	337.21	0.743271	943.585	1914.79	b.d.l.	1.8024	0.0758102	0.215802	0.00185368	0.161085	0.00305474	16.501	0.708366	0.554815	0.0233359	0.979777	0.162332	0.00215944	2845.17	96.76	2948.9	13.8684	2906.29	41.1209	3.51772
453	2022-08-26	S	AK01-Lh01	AK01-Lh01-zrc - 78.d	469.206	92.2919	0.196698	1405.07	1878.3	b.d.l.	1.76295	0.0167139	0.217156	0.00457656	0.0490472	0.000813481	16.9761	0.392305	0.567232	0.00537772	0.410253	0.183408	0.00226878	2896.44	22.12	2959	33.9966	2933.49	22.1629	2.11399
454	2022-09-01	S	AK01-Lh01	AK1-Lh01-day2 - 138.d	248.05	231.807	0.934519	-89.495	1435.9	b.d.l.	1.59292	0.0659144	0.261197	0.00160474	0.191378	0.00341415	22.5985	0.945369	0.627778	0.0259772	0.989157	0.172653	0.00136504	3140.8	102.885	3253.23	9.67402	3209.81	40.6986	3.45613
455	2022-08-26	S	AK01-Lh01	AK01-Lh01-zrc - 9.d with links	444.435	291.413	0.655693	1944.05	1022.3	0.625819	1.48997	0.014926	0.273006	0.00579291	0.157313	0.00313304	25.2523	0.592542	0.671155	0.0067234	0.426922	0.212173	0.00191478	3310.33	25.9354	3322.67	33.2322	3318.02	22.9221	0.371462
a Decay constants of Jaffey et al. (1971) used, 238U/235U = 137.818 (Hiess et al., 2012). b.d.l, below detection; #N/A, not available. Uncertainties quoted without components related to systematic error unless otherwise stated.
Total extra systematic uncertainties: 206Pb/238U = 0.11%, 207Pb/206Pb = 0.14% (2σ).
b S = Detrital, Y = Youngest detrital, D = Discordant or high common-Pb (f206 > 1%)
c Concentration uncertainty ~20%.
d Data not corrected for common Pb.
e Discordance calculated as 100*([206Pb-238U age-207Pb-206Pb age]/207Pb-206Pb age).

## Sheet: Titanite LA-ICP-MS U-Pb
20 August 2020, Curtin Universitya												Data for Tera-Wasserburg plotd						Data for Wetherill plotd					Datesd								Disc. (%)f
#	Date	Groupb	Sample	Spot	U (ppm)c	Th (ppm)c	Th/U	206Pb/204Pb	± 2σ	f206 (%)	f207 (%)	238U/206Pb	± 2σ	207Pb/206Pb	± 2σ	208Pb/206Pb	± 2σ	207Pb/235U	± 2σ	206Pb/238U	± 2σ	Rho	206Pb/238U Age (Ma)	± 2σ	207Pb/206Pb Age (Ma)	± 2σ	207Pb/235U Age (Ma)	± 2σ	207Pb-corrected 206Pb/238U Age (Ma)e	± 2σ
1	2022-07-12	H	AK01-Lh01	AK01-Lh01-ttn - 5	12.3235	7.38036	0.598883	-7.88851	22.717	b.d.l.	38.3218	2.76131	0.112382	0.405349	0.020416	1.047	0.0446152	20.2312	1.18026	0.362148	0.014739	0.531315	1992.34	69.7555	3928.36	75.6362	3102.47	56.5043	1299.64	72.643	49.2831
2	2022-07-12	H	AK01-Lh01	AK01-Lh01-ttn - 43	22.123	26.9584	1.21857	24.2941	29.4725	b.d.l.	40.3958	2.63841	0.0886978	0.42307	0.0242846	1.14913	0.030309	22.0992	1.18387	0.379016	0.0127417	0.195768	2071.69	59.5648	3992.49	85.8581	3188.1	52.0857	1313.03	76.7032	48.1104
3	2022-07-12	H	AK01-Lh01	AK01-Lh01-ttn - 61	24.822	25.9918	1.04713	34.1962	21.8762	48.3252	47.5093	2.34746	0.0685651	0.482337	0.0171218	1.2439	0.0264841	28.3178	1.29957	0.425993	0.0124425	0.633804	2287.63	56.2497	4187.45	52.4851	3430.16	45.0383	1300.91	64.8156	45.3694
4	2022-07-12	H	AK01-Lh01	AK01-Lh01-ttn - 33	11.0545	7.70975	0.697434	1.73236	31.4027	b.d.l.	48.1378	2.28164	0.0993913	0.488043	0.0435693	1.24901	0.0624569	29.4793	2.14902	0.438281	0.0190921	-0.119328	2342.94	85.5764	4204.83	131.864	3469.61	71.7111	1320.34	141.237	44.2798
5	2022-07-12	H	AK01-Lh01	AK01-Lh01-ttn - 1	18.6648	33.3842	1.78862	25.7193	28.3189	b.d.l.	48.8276	2.4056	0.098203	0.492123	0.0283795	1.40995	0.0518446	28.194	1.52578	0.415697	0.0169699	0.287344	2240.91	77.2765	4217.12	85.1201	3425.86	53.1157	1243.3	95.521	46.8615
6	2022-07-12	H	AK01-Lh01	AK01-Lh01-ttn - 24	9.53817	3.73469	0.391552	22.0221	10.5812	75.2759	51.647	2.21529	0.0701042	0.516409	0.0242087	1.235	0.0368729	32.127	1.41288	0.451409	0.0142851	0.265099	2401.51	63.4493	4288.08	68.92	3554.19	43.3328	1272.73	86.5809	43.9956
7	2022-07-12	H	AK01-Lh01	AK01-Lh01-ttn - 53	18.5319	19.5694	1.05599	38.8596	11.6506	42.7224	54.6168	2.10339	0.0715522	0.541064	0.0205323	1.33635	0.0321552	35.4516	1.86152	0.475424	0.0161728	0.692614	2507.3	70.6649	4356.52	55.5808	3651.3	51.8991	1259.44	82.2351	42.4471
8	2022-07-12	H	AK01-Lh01	AK01-Lh01-ttn - 52	9.18573	22.0347	2.39879	8.9669	12.3006	b.d.l.	55.309	2.24325	0.0689465	0.545253	0.0258155	1.54956	0.0444789	33.4986	1.38216	0.445783	0.0137012	0.159846	2376.48	61.0924	4367.81	69.3031	3595.39	40.7023	1171.16	88.7685	45.5912
9	2022-07-12	H	AK01-Lh01	AK01-Lh01-ttn - 18	12.0276	42.6061	3.54235	14.7174	15.8377	b.d.l.	55.8734	2.02729	0.0864408	0.5518	0.0222654	1.7348	0.0428824	37.512	2.2263	0.493268	0.0210322	0.733474	2584.8	90.8017	4385.27	59.0078	3707.13	58.7627	1269.51	94.9453	41.0573
10	2022-07-12	H	AK01-Lh01	AK01-Lh01-ttn - 55	8.24901	4.96148	0.601464	0.153361	10.8863	b.d.l.	56.1378	1.96465	0.0775942	0.554575	0.0221563	1.37181	0.0407046	38.9028	1.85839	0.508996	0.0201029	0.595144	2652.34	85.8844	4392.61	58.4019	3743.16	47.3237	1299.06	95.3648	39.6181
11	2022-07-12	H	AK01-Lh01	AK01-Lh01-ttn - 27	8.67419	12.2946	1.41737	6.45114	14.3074	b.d.l.	56.248	1.97466	0.0604141	0.55533	0.0240235	1.48664	0.0400358	38.7583	1.65732	0.506416	0.0154936	0.341322	2641.31	66.3044	4394.6	63.2309	3739.47	42.3506	1290.15	95.0019	39.8964
12	2022-07-12	H	AK01-Lh01	AK01-Lh01-ttn - 26	6.51872	5.86953	0.900411	6.07055	11.7205	b.d.l.	56.2562	1.93303	0.0728974	0.555872	0.0261583	1.38599	0.0402213	39.6317	2.17748	0.517323	0.0195091	0.537266	2687.82	82.8897	4396.02	68.7773	3761.54	54.4672	1315.06	107.132	38.858
13	2022-07-12	H	AK01-Lh01	AK01-Lh01-ttn - 20	11.8508	24.8863	2.09998	30.1922	16.669	55.5133	58.7708	2.06718	0.0809568	0.574456	0.0189356	1.6032	0.043906	38.2987	2.14097	0.483751	0.0189451	0.815844	2543.58	82.3148	4444.03	48.0534	3727.67	55.3723	1172.35	81.701	42.764
14	2022-07-12	H	AK01-Lh01	AK01-Lh01-ttn - 32	8.28407	24.1723	2.91792	4.25427	12.8381	b.d.l.	59.3115	1.8469	0.0700164	0.580887	0.0247058	1.75135	0.0498443	43.3466	2.33318	0.541448	0.0205264	0.618838	2789.51	85.8477	4460.25	61.9496	3850.37	53.4712	1283.5	106.868	37.4585
15	2022-07-12	H	AK01-Lh01	AK01-Lh01-ttn - 63	11.962	49.3645	4.12678	37.3507	9.31916	44.2154	59.9414	1.78279	0.0657693	0.586569	0.022057	1.84192	0.0480653	45.3445	2.4794	0.560919	0.020693	0.727935	2870.42	85.4647	4474.42	54.7316	3895.11	54.3743	1306.64	101.632	35.8481
16	2022-07-12	H	AK01-Lh01	AK01-Lh01-ttn - 29	6.48807	7.03616	1.08448	10.2315	12.1359	b.d.l.	60.3778	1.60479	0.0553173	0.592303	0.0266476	1.52102	0.0441522	50.8665	2.26616	0.623135	0.0214796	0.374073	3122.38	85.3129	4488.57	65.434	4009.42	44.3926	1422.47	127.429	30.4371
17	2022-07-12	H	AK01-Lh01	AK01-Lh01-ttn - 62	8.31674	4.83714	0.581615	13.9245	19.5059	b.d.l.	60.4616	1.71083	0.0573448	0.591512	0.0326731	1.4818	0.048841	47.6499	2.34875	0.584511	0.019592	0.151951	2967.13	79.7122	4486.63	80.3452	3944.41	49.0594	1340.29	140.25	33.8673
18	2022-07-12	H	AK01-Lh01	AK01-Lh01-ttn - 40	7.15701	6.6598	0.930528	16.5502	10.2274	99.6963	61.1747	1.71626	0.0538425	0.597032	0.0246587	1.49869	0.0478059	47.9425	2.02429	0.582663	0.0182793	0.400547	2959.61	74.4576	4500.14	60.0345	3950.5	42.0209	1314.66	110.921	34.233
19	2022-07-12	H	AK01-Lh01	AK01-Lh01-ttn - 15	12.1382	16.4499	1.35522	35.5508	11.6623	46.7931	61.7835	1.79997	0.0475511	0.600926	0.0223412	1.57862	0.0366907	46.0111	1.79034	0.555566	0.0146768	0.403609	2848.28	60.8239	4509.59	54.0135	3909.61	38.688	1241.15	96.3421	36.8394
20	2022-07-12	H	AK01-Lh01	AK01-Lh01-ttn - 7	6.12503	4.39306	0.717232	8.19235	11.7653	b.d.l.	61.9646	1.82425	0.0627892	0.602127	0.029377	1.47815	0.0461467	45.4894	2.14562	0.548171	0.0188676	0.316949	2817.56	78.5665	4512.48	70.8715	3898.28	46.8962	1220.82	120.992	37.5608
21	2022-07-12	H	AK01-Lh01	AK01-Lh01-ttn - 3	8.30754	7.72326	0.929669	27.7326	13.4725	59.7269	63.0151	1.68375	0.11255	0.611882	0.0239811	1.53371	0.0676832	50.0837	4.74553	0.593913	0.0397002	0.94022	3005.27	160.597	4535.82	56.8636	3993.97	94.5989	1280.07	132.383	33.7436
22	2022-07-12	H	AK01-Lh01	AK01-Lh01-ttn - 54	7.10551	48.9998	6.89604	15.762	11.1865	105.299	63.122	1.70543	0.0504449	0.612494	0.0244917	2.18367	0.0529631	49.4964	2.02828	0.586363	0.017344	0.394023	2974.66	70.4827	4537.27	58.0118	3982.23	40.8066	1261.97	110.166	34.4394
23	2022-07-12	H	AK01-Lh01	AK01-Lh01-ttn - 31	9.06104	4.333	0.478201	26.0967	9.78815	64.287	63.1372	1.86366	0.0519979	0.611133	0.0239755	1.44678	0.0366353	45.1934	1.73349	0.536579	0.0149711	0.332016	2769.11	62.8102	4534.04	56.9251	3891.8	38.1221	1163.48	98.8672	38.9262
24	2022-07-12	H	AK01-Lh01	AK01-Lh01-ttn - 10	10.5684	20.9015	1.97774	9.12645	23.9254	b.d.l.	63.3839	1.72132	0.0963921	0.614404	0.0271897	1.64288	0.0511836	49.1923	3.47948	0.580948	0.0325324	0.780186	2952.62	132.672	4541.78	64.1875	3976.1	70.5025	1243.3	131.457	34.99
25	2022-07-12	H	AK01-Lh01	AK01-Lh01-ttn - 51	7.19927	19.1969	2.66651	10.3206	12.7942	b.d.l.	63.5568	1.69398	0.0544538	0.616053	0.0269483	1.65969	0.0455531	50.1204	2.35817	0.590324	0.0189762	0.440857	2990.74	76.924	4545.67	63.4346	3994.7	46.8726	1256.11	120.444	34.207
26	2022-07-12	H	AK01-Lh01	AK01-Lh01-ttn - 14	7.04046	7.79469	1.10713	22.1828	13.0186	74.5658	63.7526	1.63255	0.054767	0.618261	0.0258472	1.60958	0.0487956	52.1928	2.08031	0.612538	0.0205487	0.361333	3080.16	82.1516	4550.86	60.6095	4035.05	39.7307	1292.59	121.46	32.317
27	2022-07-12	H	AK01-Lh01	AK01-Lh01-ttn - 28	6.49744	9.95441	1.53205	5.32863	13.6381	b.d.l.	64.0036	1.48582	0.0651932	0.622069	0.0267544	1.61384	0.0459208	57.7003	3.45961	0.673028	0.0295304	0.697591	3317.55	113.797	4559.76	62.3245	4135.09	59.9129	1398.47	142.068	27.2428
28	2022-07-12	H	AK01-Lh01	AK01-Lh01-ttn - 44	10.2436	15.5933	1.52225	40.4243	14.8574	40.8658	64.2835	1.59318	0.0637404	0.622885	0.0271605	1.60704	0.0498624	53.8828	2.98734	0.627677	0.0251123	0.625096	3140.39	99.4653	4561.66	63.1815	4066.81	55.3232	1303.95	132.077	31.1568
29	2022-07-12	H	AK01-Lh01	AK01-Lh01-ttn - 46	10.4656	8.04966	0.769151	32.4606	12.6887	50.9778	65.221	1.57147	0.0387822	0.630509	0.0245532	1.57186	0.0357922	55.2956	2.10412	0.636346	0.0157043	0.287809	3174.64	61.8694	4579.28	56.3754	4092.62	37.969	1288.82	117.81	30.6739
30	2022-07-12	H	AK01-Lh01	AK01-Lh01-ttn - 38	8.88	11.6558	1.31259	11.3158	14.75	b.d.l.	65.2938	1.65205	0.0553989	0.630245	0.0250407	1.58383	0.0422417	52.5764	2.30554	0.605307	0.0202979	0.499432	3051.18	81.5146	4578.67	57.5206	4042.35	43.7218	1229.24	117.099	33.3609
31	2022-07-12	H	AK01-Lh01	AK01-Lh01-ttn - 17	7.19363	5.1402	0.714549	4.30261	15.2063	b.d.l.	65.4458	1.61038	0.0625644	0.631868	0.0269606	1.51306	0.0486234	54.0758	2.605	0.62097	0.0241251	0.536839	3113.78	95.9498	4582.39	61.7602	4070.38	48.0619	1253.13	129.226	32.0491
32	2022-07-12	H	AK01-Lh01	AK01-Lh01-ttn - 67	7.8098	6.82854	0.874356	4.13155	12.0205	b.d.l.	66.3099	1.67549	0.0608228	0.638126	0.0267236	1.54745	0.0393932	52.4891	2.83026	0.596839	0.0216661	0.631312	3017.09	87.4712	4596.65	60.5736	4040.7	53.7771	1181.09	122.416	34.3633
33	2022-07-12	H	AK01-Lh01	AK01-Lh01-ttn - 6	7.42007	12.2083	1.64531	16.7264	12.4986	100.599	66.5535	1.73587	0.0657835	0.639579	0.0280201	1.66226	0.0478243	50.779	2.69205	0.576081	0.0218315	0.57922	2932.74	89.3	4599.94	63.3575	4007.7	52.8386	1135.87	123.299	36.244
34	2022-07-12	H	AK01-Lh01	AK01-Lh01-ttn - 34	7.60929	6.38959	0.839709	21.9084	10.7327	74.8961	66.6082	1.41732	0.0449185	0.643241	0.0218523	1.59765	0.0427651	62.5478	3.18265	0.705558	0.0223609	0.756354	3441.69	84.5214	4608.2	49.1097	4215.66	50.8958	1363.77	122.209	25.3138
35	2022-07-12	H	AK01-Lh01	AK01-Lh01-ttn - 42	11.7825	12.0832	1.02552	26.5189	8.39491	62.9831	66.8276	1.61479	0.0971718	0.642801	0.0274426	1.62683	0.0550926	54.8612	4.00482	0.619274	0.0372654	0.811261	3107.03	148.382	4607.21	61.7181	4084.75	72.9204	1204.41	140.919	32.5616
36	2022-07-12	H	AK01-Lh01	AK01-Lh01-ttn - 21	7.05258	8.04933	1.14133	28.3573	12.1074	58.0232	67.292	1.41622	0.0415435	0.648593	0.0248996	1.63874	0.038236	63.1174	2.77855	0.706107	0.0207131	0.512882	3443.77	78.2668	4620.17	55.4632	4224.72	44.0296	1339.49	133.764	25.4624
37	2022-07-12	H	AK01-Lh01	AK01-Lh01-ttn - 48	12.4807	13.8182	1.10717	49.3648	31.794	33.7642	67.364	1.56151	0.0699789	0.64757	0.0362622	1.55133	0.0770388	57.1543	3.41201	0.640407	0.0286998	0.455367	3190.62	112.795	4617.89	80.9097	4125.6	59.6427	1223.51	170.887	30.9075
38	2022-07-12	H	AK01-Lh01	AK01-Lh01-ttn - 22	6.64927	18.0398	2.71305	17.3385	10.4967	95.3424	67.5156	1.4565	0.0623502	0.649868	0.0248226	1.80559	0.0472953	61.4921	3.55151	0.686576	0.029391	0.750135	3369.54	112.349	4623.01	55.1753	4198.65	57.7679	1297.86	135.557	27.1137
39	2022-07-12	H	AK01-Lh01	AK01-Lh01-ttn - 19	6.94007	8.86657	1.27759	18.9333	6.76788	88.5044	68.9083	1.55579	0.0450146	0.659937	0.0241571	1.66441	0.0389019	58.46	2.33045	0.642762	0.0185975	0.470932	3199.86	72.982	4645.21	52.8187	4148.15	39.8168	1174.49	119.218	31.1147
40	2022-07-12	H	AK01-Lh01	AK01-Lh01-ttn - 65	4.72505	9.80748	2.07564	4.68511	14.5274	b.d.l.	69.031	1.29685	0.0581858	0.663702	0.0309829	1.82025	0.0663951	70.5325	3.83999	0.771099	0.0345969	0.572702	3684.77	125.941	4653.41	67.3317	4335.84	54.56	1380.47	180.059	20.8157
41	2022-07-12	H	AK01-Lh01	AK01-Lh01-ttn - 9	10.0395	13.5041	1.3451	22.9907	9.19957	71.7899	69.3379	1.35855	0.0422851	0.665321	0.0231365	1.643	0.0375321	67.4932	2.81913	0.736077	0.0229104	0.578484	3556.02	85.0762	4656.93	50.1488	4291.75	41.816	1311.91	132.499	23.6402
42	2022-07-12	H	AK01-Lh01	AK01-Lh01-ttn - 37	8.72415	11.4915	1.31721	23.1196	10.8552	72.1915	69.8094	1.46087	0.0480614	0.667978	0.0249168	1.67481	0.0419091	63.017	2.65419	0.684525	0.0225203	0.528593	3361.7	86.1869	4662.68	53.7777	4223.13	42.1226	1211.01	131.163	27.9019
43	2022-07-12	H	AK01-Lh01	AK01-Lh01-ttn - 41	5.20681	3.14022	0.603098	8.65253	11.0505	b.d.l.	69.9456	1.35799	0.0501834	0.670107	0.0251572	1.65381	0.0482062	68.0072	3.20933	0.736385	0.0272125	0.62595	3557.16	101.036	4667.26	54.112	4299.35	47.2567	1288.83	143.403	23.7848
44	2022-07-12	H	AK01-Lh01	AK01-Lh01-ttn - 60	8.46586	14.1711	1.67391	27.5591	8.11052	60.4284	70.0389	1.42367	0.0571048	0.670159	0.0234555	1.69967	0.041329	64.8746	3.29871	0.70241	0.0281744	0.72795	3429.78	106.696	4667.37	50.4474	4252.17	50.8885	1231.22	131.384	26.5158
45	2022-07-12	H	AK01-Lh01	AK01-Lh01-ttn - 45	6.06363	5.55527	0.916161	21.943	15.3315	75.335	70.2025	1.3359	0.0522216	0.672378	0.0331347	1.63558	0.0572794	69.3656	3.32701	0.748557	0.0292617	0.373368	3602.2	107.889	4672.14	71.0134	4319.14	48.0449	1297.98	182.148	22.9005
46	2022-07-12	H	AK01-Lh01	AK01-Lh01-ttn - 36	6.02038	6.59722	1.09581	31.7164	6.81182	51.8521	70.2563	1.2832	0.0635568	0.67343	0.0426012	1.72143	0.0670143	72.3278	5.06794	0.779304	0.038599	0.484229	3714.57	139.866	4674.39	91.1492	4361.01	70.2887	1343.89	238.735	20.5337
47	2022-07-12	H	AK01-Lh01	AK01-Lh01-ttn - 59	6.50531	5.37188	0.825769	17.387	10.9194	94.9153	70.5182	1.30502	0.0380348	0.675217	0.0260303	1.62833	0.038075	71.3071	2.93862	0.766273	0.0223331	0.441922	3667.18	81.5139	4678.21	55.5366	4346.78	41.2888	1313.03	150.222	21.6114
48	2022-07-12	H	AK01-Lh01	AK01-Lh01-ttn - 13	14.9153	21.9002	1.46831	31.748	6.44725	52.714	70.6269	1.45399	0.065338	0.674561	0.0209774	1.69058	0.0326663	63.9392	4.03596	0.687765	0.0309062	0.887821	3374.09	118.059	4676.81	44.8025	4237.65	63.1874	1186.15	121.423	27.8549
49	2022-07-12	H	AK01-Lh01	AK01-Lh01-ttn - 50	8.23777	10.2146	1.23997	37.0614	18.4343	44.1097	72.3523	1.14317	0.0791022	0.691605	0.0346175	1.73838	0.0690201	83.3786	6.91369	0.874763	0.0605298	0.798084	4051.46	208.205	4712.73	71.9868	4503.54	83.3839	1396.32	233.3	14.0316
50	2022-07-12	H	AK01-Lh01	AK01-Lh01-ttn - 64	8.54648	13.0938	1.53206	27.1186	7.18501	61.5305	72.6824	1.31908	0.0513206	0.692178	0.0298315	1.72351	0.052784	72.3189	4.5122	0.758102	0.0294949	0.731037	3637.29	108.159	4713.92	61.9794	4360.89	62.5679	1213.32	169.095	22.8393
51	2022-07-12	H	AK01-Lh01	AK01-Lh01-ttn - 49	9.6438	12.2098	1.26608	31.475	7.13761	53.3532	72.7024	1.39174	0.0403097	0.6917	0.0242153	1.7258	0.0365875	68.4959	2.67795	0.718523	0.0208109	0.504179	3490.51	78.0684	4712.93	50.348	4306.51	39.1461	1154.55	133.661	25.9376
52	2022-07-12	H	AK01-Lh01	AK01-Lh01-ttn - 12	10.333	78.5399	7.60088	23.7353	7.88367	69.4846	73.8789	1.15073	0.0345853	0.703413	0.0204658	2.22024	0.0367625	84.2447	3.47289	0.869013	0.0261182	0.708721	4031.65	90.0901	4737.06	41.7952	4513.91	41.3898	1318.73	142.778	14.8912
53	2022-07-12	H	AK01-Lh01	AK01-Lh01-ttn - 30	9.17415	13.0051	1.41758	34.1791	18.2692	48.5197	74.1897	1.18596	0.0511987	0.705463	0.0341795	1.81229	0.0587903	81.9801	4.71092	0.843196	0.0364012	0.568061	3941.99	127.327	4741.24	69.5845	4486.57	57.707	1269.35	211.186	16.8574
54	2022-07-12	H	AK01-Lh01	AK01-Lh01-ttn - 47	5.15978	5.17515	1.00298	11.2371	12.3495	b.d.l.	75.5645	1.23644	0.0483119	0.715924	0.0327744	1.7548	0.0553685	79.7996	3.90591	0.808774	0.0316016	0.477583	3820.46	112.638	4762.37	65.6828	4459.53	49.1227	1162.56	194.805	19.7781
55	2022-07-12	H	AK01-Lh01	AK01-Lh01-ttn - 2	10.0473	11.5069	1.14527	34.3181	7.7712	48.0026	75.7612	1.05881	0.0319611	0.719273	0.0185025	1.8138	0.0330054	93.6229	3.93275	0.944458	0.0285093	0.794166	4286.76	94.5231	4769.07	36.8962	4619.89	42.226	1328.86	145.167	10.1133
56	2022-07-12	H	AK01-Lh01	AK01-Lh01-ttn - 4	10.8039	13.8523	1.28216	23.8959	7.26849	70.3202	75.8943	1.23595	0.0872417	0.718573	0.0610241	1.80095	0.0895916	80.1262	7.71803	0.809092	0.0571111	0.518344	3821.6	203.574	4767.67	121.816	4463.63	96.8926	1148.61	347.278	19.8435
57	2022-07-12	H	AK01-Lh01	AK01-Lh01-ttn - 58	6.35316	9.36862	1.47464	24.7595	13.3204	67.3528	77.2538	1.09293	0.036134	0.730688	0.0288207	1.80312	0.0487615	92.1396	4.41372	0.914974	0.0302505	0.578364	4188.26	101.841	4791.64	56.5141	4603.85	48.1533	1218.81	196.373	12.5923
58	2022-07-12	H	AK01-Lh01	AK01-Lh01-ttn - 57	6.90095	6.89079	0.998529	23.9924	12.5946	69.7202	77.8415	1.09238	0.0333476	0.735376	0.0270745	1.74036	0.040731	92.7776	4.15559	0.915436	0.027946	0.578725	4189.82	94.0593	4800.8	52.7289	4610.78	45.0244	1190.6	186.471	12.7267
a Decay constants of Jaffey et al. (1971) used, 238U/235U = 137.818 (Hiess et al., 2012). b.d.l, below detection; #N/A, not available. Uncertainties quoted without components related to systematic error unless otherwise stated.
Total extra systematic uncertainties: 206Pb/238U = 0.11%, 207Pb/206Pb = 0.14% (2σ).
b I = Magmatic, M = Metamorphic, X = Inherited, P = Concordant but with interpreted loss of radiogenic Pb, S = Detrital, Y = Youngest detrital, D = Discordant or high common-Pb (f206 > 1%)
c Concentration uncertainty ~20%.
d Data not corrected for common Pb.
e Free regressed through main data, with 207Pb/206Pb ordinate intercept and lower concordia intercept used.
f Discordance calculated as 100*([206Pb-238U age-207Pb-206Pb age]/207Pb-206Pb age).

## Sheet: Titanite ID-TIMS U-Pb
May 2023, NIGL, British Geological Surveya														Data for Tera-Wasserburg plotf				Data for Wetherill plotf					Data for U-Pb isochronf					Datesf								Disc. (%)h
#	Date	Groupb	Sample	Spot	Th/Uc	206Pb* × 10-13 (mol)d	206Pb* (mol %)d	Pb*/Pbcd	Pbc (pg)d	206Pb/204Pbe	± 2σ	f206 (%)	f207 (%)	238U/206Pb	± 2σ	207Pb/206Pb	± 2σ	207Pb/235U	± 2σ	206Pb/238U	± 2σ	Rho	238U/204Pb	± 2σ	206Pb/204Pb	± 2σ	Rho	206Pb/238U Age (Ma)	± 2σ	207Pb/206Pb Age (Ma)	± 2σ	207Pb/235U Age (Ma)	± 2σ	207Pb-corrected 206Pb/238U Age (Ma)g	± 2σ
1	2022-07-12	D	AK01-Lh01	AK01-Lh01-ttn - 12	5.74892	0.0838559	27.1967	0.281112	20.2122	21.142	0.157901	21.0093	73.4787	1.22631	0.061779	0.75025	0.00466136	84.3163	4.27986	0.815455	0.0410809	0.992481	25.9267	1.5084	21.142	0.157901	0.889154	3844.23	145.897	4829.46	8.88636	4514.76	50.9792	#N/A	#N/A	XXX
2	2022-07-12	D	AK01-Lh01	AK01-Lh01-ttn - 34	1.54002	0.0487692	25.7475	0.135213	12.6302	20.907	0.215822	20.711	76.4136	1.08923	0.092135	0.759458	0.0068588	96.0922	8.17434	0.918076	0.0776572	0.994349	22.7727	2.19407	20.907	0.215822	0.955681	4198.69	261.139	4846.9	12.9066	4646.05	85.6895	#N/A	#N/A	XXX
3	2022-07-12	D	AK01-Lh01	AK01-Lh01-ttn - 15	1.22327	0.0787457	26.1002	0.132198	20.0751	20.8178	0.122611	20.6988	70.4472	1.37049	0.0709237	0.762479	0.00507181	76.6756	4.00064	0.729664	0.0377605	0.99184	28.5306	1.67374	20.8178	0.122611	0.980885	3532.17	140.755	4852.57	9.50359	4419.5	52.3431	#N/A	#N/A	XXX
4	2022-07-12	D	AK01-Lh01	AK01-Lh01-ttn - 9	8.87991	0.145398	16.0394	0.0906063	68.7477	18.1005	0.074133	18.1018	97.7861	0.0852814	0.00513992	0.86163	0.00300569	1392.43	84.0622	11.7259	0.70672	0.998329	1.54364	0.0932048	18.1005	0.074133	0.0607339	16397.3	358.365	5026.55	4.94533	7350.89	61.3302	#N/A	#N/A	XXX
5	2022-07-12	H	AK01-Lh01	AK01-Lh01-ttn - 13	1.79817	0.125733	36.6366	0.201166	19.5774	24.4369	0.341801	24.1463	67.6856	1.48319	0.0664551	0.645237	0.00787907	59.9555	2.78432	0.674224	0.030209	0.964811	36.2445	2.17257	24.4369	0.341801	0.92795	3322.16	116.329	4612.68	17.6483	4173.37	46.4129	1282.05	66.152	27.9777
6	2022-07-12	H	AK01-Lh01	AK01-Lh01-ttn - 14	1.13766	0.0807169	36.9632	0.199391	12.3598	24.8995	0.541252	24.4037	66.0847	1.55966	0.11128	0.648268	0.0123876	57.2836	4.23116	0.641165	0.0457464	0.965957	38.8348	3.76226	24.8995	0.541252	0.984382	3193.59	179.736	4619.45	27.6077	4127.86	73.8428	1208.27	98.9911	30.8663
7	2022-07-12	H	AK01-Lh01	AK01-Lh01-ttn - 8	2.16529	0.107611	35.4738	0.232568	17.6135	24.0383	0.324749	23.7358	71.4366	1.31011	0.0667208	0.672259	0.00781939	70.7187	3.69426	0.763293	0.0388726	0.974896	31.4929	2.09712	24.0383	0.324749	0.974253	3656.3	142.137	4671.88	16.7615	4338.48	52.3492	1306.38	75.9772	21.7383
8	2022-07-12	H	AK01-Lh01	AK01-Lh01-ttn - 11	2.48365	0.123525	34.9541	0.231866	20.6999	23.7546	0.265698	23.5098	70.3447	1.36208	0.0591526	0.672955	0.00663608	68.0911	3.03234	0.734172	0.0318838	0.975176	32.3556	1.81833	23.7546	0.265698	0.962748	3548.95	118.534	4673.37	14.2092	4300.58	44.5929	1254.82	62.2223	24.0603
9	2022-07-12	H	AK01-Lh01	AK01-Lh01-ttn - 7	4.4778	0.122505	15.1344	0.0900379	62.0396	17.9097	0.0317677	17.9139	94.7914	0.23868	0.00654231	0.873653	0.000816737	504.463	13.8356	4.18972	0.114842	0.999419	4.27467	0.11664	17.9097	0.0317677	-0.037571	10615.2	142.674	5046.19	1.32418	6321.24	27.8001	1278.98	59.2375	-110.36
10	2022-07-12	H	AK01-Lh01	AK01-Lh01-ttn - 39	3.64947	0.261758	14.4383	0.0750376	140.206	17.7361	0.0299258	17.7391	95.345	0.213323	0.00277236	0.878656	0.000733908	567.66	7.39258	4.68774	0.0609222	0.997941	3.78351	0.0488745	17.7361	0.0299258	0.01875	11205.9	69.0512	5054.27	1.1827	6440.86	13.2007	1267.5	55.8211	-121.711
a Decay constants of Jaffey et al. (1971) used, 238U/235U = 137.818 (Hiess et al., 2012). Uncertainties quoted without components related to systematic error unless otherwise stated.
b I = Magmatic, M = Metamorphic, X = Inherited, P = Concordant but with interpreted loss of radiogenic Pb, S = Detrital, Y = Youngest detrital, D = Discordant or high common-Pb (f206 > 1%)
c Model Th/U ratio calculated from radiogenic 208Pb/206Pb ratio and 207Pb/235U age.
d Pb* and Pbc represent radiogenic and common Pb, respectively; mol % 206Pb* with respect to radiogenic, blank and initial common Pb.
e Measured ratio corrected for spike and fractionation only.
f Corrected for fractionation, spike, and blank Pb only. Errors are 2-sigma, propagated using the algorithms of Schmitz and Schoene (2007) and Crowley et al. (2007).
g Free regressed through main data, with 207Pb/206Pb ordinate intercept and lower concordia intercept used.
h Discordance calculated as 100*([206Pb-238U age-207Pb-206Pb age]/207Pb-206Pb age).

## Sheet: Apatite (U+Th)-He
Grain	232Th (ng)	±1σ (%)	±1σ (ppm)	238U (ng)	±1σ (%)	±1σ (ppm)	147Sm (ng)	±1σ (%)	±1σ (ppm)	4He (ncc)	±1σ (%)	TAU (%)a	Th/U	eU (ppm)b	Raw He date (Ma)c	±2σ (Ma)	Ftd	±1σ (%)	ESR (μm)e	Cor. He date (Ma)f	±2σ (Ma)
DF-1	0.0200948	5.19127	30.737	0.0214403	5.2966	32.7951	0.00444794	1.3	6.80356	0.169104	1.21634	4.59628	0.930496	40.0183	52.8342	4.85682	0.498441	10	30.5144	105.999	23.3319
DF-2	0.045695	3.62024	28.0415	0.0153498	3.92448	9.41967	0.00846565	0.9	5.19509	0.204533	1.13692	2.96637	2.95547	16.0094	63.9645	3.79485	0.590117	10	38.5642	108.393	22.6123
DF-15	0.0281287	5.19416	26.086	0.0491184	5.18787	45.5515	0.00845263	1	7.8388	0.448184	1.19241	4.75841	0.568548	51.6817	65.6721	6.2499	0.569883	10	35.244	115.238	25.5238
DF-13	0.0204898	5.1273	37.3329	0.00766848	5.38832	13.9721	0.00497464	1.2	9.06391	0.0851323	1.43689	4.10163	2.65271	22.7454	55.6349	4.56388	0.44333	10	28.2997	125.493	27.1278
DF-10	0.044832	3.63284	69.5009	0.0207535	3.90504	32.1732	0.00643673	1.2	9.97855	0.241823	1.3877	3.17728	2.14466	48.5059	63.1145	4.01065	0.475656	10	29.8487	132.689	27.8452
DF-8	0.0317685	3.65192	57.3323	0.0207066	3.88448	37.369	0.00567869	1	10.2483	0.210439	1.17111	3.22802	1.52317	50.8421	61.0068	3.93863	0.459538	10	28.6712	132.757	27.9005
DF-7	0.046075	5.1903	51.7257	0.0578194	5.20711	64.9105	0.00720139	1.1	8.08458	0.691601	0.835945	4.53364	0.79114	77.066	82.1886	7.45228	0.533994	10	32.7286	153.913	33.7984
DF-18	0.056717	3.6096	82.014	0.0159619	3.91531	23.0813	0.00805591	1	11.649	0.314246	1.49372	3.07331	3.52769	42.3545	87.4399	5.37459	0.488419	10	31.0691	179.027	37.4581
aTAU - total analytical uncertainty
beU - effective uranium concentration (eU = [U] + 0.235[Th])
cRaw He age - (U-Th)/He date uncorrected for alpha ejection;;
dFt - alpha ejection correction factor calculated after Farley et al. (1996) for homogeneous distribution of parent nuclides
eESR - equivalent sphere radius
fCor. He age - (U-Th)/He date corrected for alpha ejection.

## Sheet: Zircon (U+Th)-He
Grain	232Th (ng)	±1σ (%)	±1σ (ppm)	238U (ng)	±1σ (%)	±1σ (ppm)	147Sm (ng)	±1σ (%)	±1σ (ppm)	4He (ncc)	±1σ (%)	TAU (%)a	Th/U	eU (ppm)b	Raw He date (Ma)c	±2σ (Ma)	Ftd	±1σ (%)	ESR (μm)e	Cor. He date (Ma)f	±2σ (Ma)
AI-1	0.348485	2.3516	306.347	0.475473	2.659	417.979	0.000526443	1.9	0.462786	8.45536	0.42349	2.3323	0.727646	489.971	123.41	5.7566	0.665179	5	38.6309	185.529	20.4721
AI-9	0.771043	2.26716	454.825	0.488579	2.67961	288.204	0.000639126	1.1	0.37701	12.3419	0.415129	2.08909	1.56677	395.088	149.696	6.25456	0.70041	5	44.077	213.726	23.1631
AI-2	0.829726	2.17026	738.514	0.923754	2.55153	822.206	0.000666093	1.8	0.592869	24.7189	0.401393	2.17682	0.891743	995.756	178.901	7.78873	0.656844	5	37.8719	272.365	29.7058
AI-3	0.7476	2.31949	305.429	1.4542	2.58269	594.11	0.000549237	1	0.224389	40.364	0.398393	2.35109	0.510394	665.886	199.982	9.40352	0.697279	5	42.4309	286.803	31.6928
AI-5	0.289867	2.20227	299.871	0.436178	2.55153	451.232	0.000405092	1.3	0.419073	12.6247	0.42916	2.26696	0.659776	521.702	202.181	9.16673	0.638282	5	35.6838	316.758	34.7795
AI-4	0.262815	2.20227	216.763	0.409148	2.57882	337.455	0.000212953	1.8	0.175638	13.5432	0.39349	2.29231	0.637722	388.394	231.613	10.6185	0.680137	5	40.3251	340.538	37.4621
AI-15	0.696686	2.20227	728.394	0.906121	2.61348	947.361	0.000701728	1.7	0.733666	29.2656	0.435573	2.28007	0.76333	1118.53	220.596	10.0595	0.636212	5	35.5928	346.734	38.1084
AI-6	0.274204	2.20681	231.671	0.573794	2.61348	484.79	0.000263676	2.2	0.222776	20.26	0.415033	2.39567	0.474438	539.233	254.95	12.2155	0.640683	5	35.7035	397.936	44.1254
AI-10	0.108939	2.34734	216.521	0.118159	2.88969	234.847	0.000145375	3	0.28894	4.74881	0.459278	2.45378	0.915329	285.73	265.381	13.0237	0.567586	10	30.074	467.561	96.2862
AI-8	0.236126	2.27596	216.331	0.101681	2.59621	93.1571	0.000152759	2.5	0.139953	6.10228	0.462438	1.91749	2.3055	143.995	311.718	11.9544	0.660018	5	39.3423	472.288	50.5827
AI-12	0.546506	2.26716	574.892	0.357173	2.63444	375.725	0.000826771	1.8	0.869713	17.7703	0.409707	2.06814	1.51907	510.825	293.712	12.1488	0.61613	5	34.3663	476.705	51.5875
AI-16	0.357114	2.4104	277.402	0.383364	2.70376	297.793	0.000138794	1.3	0.107813	19.434	0.430815	2.29968	0.924818	362.982	332.038	15.2716	0.663331	5	38.6367	500.561	55.0967
AI-11	0.235661	2.20227	259.993	0.27504	2.63444	303.438	0.000328365	1.4	0.362269	13.9693	0.421044	2.26224	0.850655	364.537	337.267	15.2595	0.617169	5	33.9079	546.474	59.9805
AI-13	0.230007	2.44541	379.344	0.178804	2.73867	294.897	0.000198346	2.6	0.327127	10.8891	0.399712	2.21343	1.2771	384.043	372.413	16.4862	0.520303	10	27.3567	715.762	146.617
AI-14	0.1673	2.26716	243.99	0.162701	2.61731	237.283	0.000109259	1.9	0.159343	15.0601	0.466492	2.20251	1.02086	294.621	580.545	25.5731	0.581558	10	31.1657	998.259	204.437
AI-7	0.107672	2.41454	163.996	0.0956242	2.68706	145.646	6.83268e-05	3.1	0.104069	10.7472	0.483401	2.23582	1.11788	184.185	684.609	30.6132	0.598262	5	32.5416	1144.33	125.353
aTAU - total analytical uncertainty
beU - effective uranium concentration (eU = [U] + 0.235[Th])
cRaw He age - (U-Th)/He date uncorrected for alpha ejection;;
dFt - alpha ejection correction factor calculated after Farley et al. (1996) for homogeneous distribution of parent nuclides
eESR - equivalent sphere radius
fCor. He age - (U-Th)/He date corrected for alpha ejection.
